# Supplementary material for: A Microsomal Proteomics View of H2O2- and ABA-Dependent Responses
Source: Proteomes. 2017 Aug 18;5(3):22. doi: 10.3390/proteomes5030022 (PMC5620539; doi:10.3390/proteomes5030022)
Supplement: Supplementary file 1 [file proteomes-05-00022-s001.zip]

Archive with 7 entries (6 files):
- Table S1_raw ABA_H2O2 spectrum count data files.xlsx
- __MACOSX/
- __MACOSX/._Table S1_raw ABA_H2O2 spectrum count data files.xlsx
- Table S2_H2O2 differentially expressed proteins and GO analysis.xls
- __MACOSX/._Table S2_H2O2 differentially expressed proteins and GO analysis.xls
- Table S3_ABA differentially expressed proteins and GO analysis.xls
- __MACOSX/._Table S3_ABA differentially expressed proteins and GO analysis.xls
