# Supplementary material for: A Microsomal Proteomics View of H2O2- and ABA-Dependent Responses
Source: Proteomes. 2017 Aug 18;5(3):22. doi: 10.3390/proteomes5030022 (PMC5620539; doi:10.3390/proteomes5030022)
Supplement: Supplementary file 1 [file proteomes-05-00022-s001.zip › Table S1_raw ABA_H2O2 spectrum count data files.xlsx]

## Sheet: raw data files
Accession Number	Identified Proteins	Molecular Weight	Control 3	Control 2	Control 1	ABA 5.3	ABA 5.2	ABA 5.1	ABA 20.3	ABA 20.2	ABA 20.1	H2O2 5.3	H2O 5.2	H2O2 5.1	H2O2 20.3	H2O2 20.2	H2O2 20.1
AT2G17720.1	| Symbols: | 2-oxoglutarate (2OG) and Fe(II)-dependent oxygenase superfamily protein | chr2:7697513-7699174 FORWARD LENGTH=291	33 kDa	7	4	0	4	4	0	6	4	13	0	0	0	4	0	4
AT3G55410.1	| Symbols: | 2-oxoglutarate dehydrogenase, E1 component | chr3:20541897-20545728 FORWARD LENGTH=1017	115 kDa	12	12	11	27	11	8	31	9	15	10	12	16	13	11	11
AT5G65750.1	| Symbols: | 2-oxoglutarate dehydrogenase, E1 component | chr5:26304212-26307947 FORWARD LENGTH=1025	116 kDa	3	10	6	35	25	8	57	19	21	7	17	18	20	5	8
AT3G07480.1	| Symbols: | 2Fe-2S ferredoxin-like superfamily protein | chr3:2389026-2389505 FORWARD LENGTH=159	18 kDa	0	0	0	4	10	1	2	8	0	2	0	8	4	7	4
AT1G64190.1	| Symbols: | 6-phosphogluconate dehydrogenase family protein | chr1:23825549-23827012 REVERSE LENGTH=487	53 kDa	0	0	0	0	0	2	0	0	0	0	0	0	1	1	0
AT1G01100.1 (+2)	| Symbols: | 60S acidic ribosomal protein family | chr1:50284-50954 REVERSE LENGTH=112	11 kDa	8	8	7	4	3	3	3	3	4	6	12	10	3	4	3
AT2G27710.1 (+2)	| Symbols: | 60S acidic ribosomal protein family | chr2:11816929-11817670 FORWARD LENGTH=115	11 kDa	25	31	2	30	73	12	54	31	6	42	18	12	10	28	18
AT2G27720.1	| Symbols: | 60S acidic ribosomal protein family | chr2:11818696-11819370 FORWARD LENGTH=115	11 kDa	17	19	3	31	51	0	43	23	0	26	17	14	0	21	14
AT4G00810.1 (+1)	| Symbols: | 60S acidic ribosomal protein family | chr4:346179-346957 REVERSE LENGTH=113	11 kDa	4	7	5	2	3	2	2	2	2	0	4	4	1	4	4
AT5G47700.1 (+1)	| Symbols: | 60S acidic ribosomal protein family | chr5:19328019-19328724 REVERSE LENGTH=113	11 kDa	8	9	6	3	3	2	4	3	3	0	7	4	0	4	6
AT5G57290.1 (+2)	| Symbols: | 60S acidic ribosomal protein family | chr5:23207049-23207835 REVERSE LENGTH=120	12 kDa	14	2	21	19	22	24	16	12	11	7	32	38	12	8	5
AT2G18330.1	| Symbols: | AAA-type ATPase family protein | chr2:7965829-7968915 FORWARD LENGTH=636	71 kDa	5	4	0	6	4	0	4	4	8	0	0	0	0	0	6
AT2G20140.1 (+1)	| Symbols: | AAA-type ATPase family protein | chr2:8692736-8694837 FORWARD LENGTH=443	49 kDa	4	1	2	2	15	0	10	16	2	4	4	0	1	0	0
AT4G36580.1	| Symbols: | AAA-type ATPase family protein | chr4:17257958-17260661 FORWARD LENGTH=632	71 kDa	4	5	0	4	4	0	4	4	4	0	0	0	0	0	4
AT5G16930.1	| Symbols: | AAA-type ATPase family protein | chr5:5568578-5571565 FORWARD LENGTH=644	71 kDa	4	4	0	5	4	0	4	4	4	0	0	0	0	0	4
AT2G43090.1	| Symbols: | Aconitase/3-isopropylmalate dehydratase protein | chr2:17918957-17919712 FORWARD LENGTH=251	27 kDa	0	0	4	8	2	4	3	0	8	0	2	0	8	6	0
AT4G23460.1	| Symbols: | Adaptin family protein | chr4:12243899-12248898 REVERSE LENGTH=893	99 kDa	0	0	0	1	0	0	1	1	0	0	0	0	1	2	1
AT3G03270.2	| Symbols: | Adenine nucleotide alpha hydrolases-like superfamily protein | chr3:762136-763075 REVERSE LENGTH=159	17 kDa	26	21	2	3	25	0	14	0	7	23	4	2	3	4	8
AT5G50370.1	| Symbols: | Adenylate kinase family protein | chr5:20509382-20510631 REVERSE LENGTH=248	27 kDa	39	30	19	35	21	37	30	22	31	18	20	26	43	33	41
AT2G36460.1	| Symbols: | Aldolase superfamily protein | chr2:15296929-15298387 REVERSE LENGTH=358	38 kDa	44	27	17	58	59	39	68	52	55	31	58	15	49	43	47
AT2G01140.1	| Symbols: | Aldolase superfamily protein | chr2:95006-96491 REVERSE LENGTH=391	42 kDa	2	4	2	13	16	12	13	15	13	2	10	7	12	16	4
AT3G52930.1	| Symbols: | Aldolase superfamily protein | chr3:19627383-19628874 REVERSE LENGTH=358	39 kDa	85	56	36	111	109	76	119	91	103	53	107	31	108	102	84
AT5G13420.1	| Symbols: | Aldolase-type TIM barrel family protein | chr5:4302080-4304212 REVERSE LENGTH=438	48 kDa	0	0	0	4	6	0	9	2	4	0	0	0	3	2	5
AT1G79010.1	| Symbols: | Alpha-helical ferredoxin | chr1:29725138-29726933 REVERSE LENGTH=222	26 kDa	11	10	0	12	0	0	4	7	4	0	2	0	0	0	12
AT1G16700.1	| Symbols: | Alpha-helical ferredoxin | chr1:5710012-5711694 FORWARD LENGTH=222	25 kDa	11	8	0	8	11	0	2	3	2	8	2	4	0	6	8
AT3G48410.1	| Symbols: | alpha/beta-Hydrolases superfamily protein | chr3:17925786-17928100 REVERSE LENGTH=385	43 kDa	4	2	0	3	2	2	0	6	3	2	1	0	4	4	8
AT3G12290.1	| Symbols: | Amino acid dehydrogenase family protein | chr3:3919591-3921326 FORWARD LENGTH=299	32 kDa	0	0	0	1	8	0	2	2	2	4	0	2	4	8	6
AT2G34040.1	| Symbols: | Apoptosis inhibitory protein 5 (API5) | chr2:14377957-14382246 REVERSE LENGTH=553	62 kDa	0	0	0	0	5	0	4	8	0	2	0	0	0	1	0
AT4G24830.1 (+1)	| Symbols: | arginosuccinate synthase family | chr4:12793085-12795857 REVERSE LENGTH=494	54 kDa	0	2	0	4	4	0	4	4	1	0	0	0	0	4	4
AT3G62530.1	| Symbols: | ARM repeat superfamily protein | chr3:23132219-23133121 FORWARD LENGTH=221	?	12	10	1	10	6	4	6	2	4	2	0	0	6	7	13
AT1G48610.1 (+1)	| Symbols: | AT hook motif-containing protein | chr1:17971027-17972798 REVERSE LENGTH=212	22 kDa	17	15	6	4	20	3	4	28	2	13	5	2	4	14	25
AT2G20420.1	| Symbols: | ATP citrate lyase (ACL) family protein | chr2:8805574-8807858 FORWARD LENGTH=421	45 kDa	3	1	1	10	12	0	33	15	0	2	4	0	6	8	11
AT5G08670.1	| Symbols: | ATP synthase alpha/beta family protein | chr5:2818395-2821149 REVERSE LENGTH=556	60 kDa	322	308	166	334	348	232	335	328	302	159	287	213	307	267	301
AT1G51650.1	| Symbols: | ATP synthase epsilon chain, mitochondrial | chr1:19152680-19153641 FORWARD LENGTH=70	8 kDa	5	4	4	9	6	5	7	3	7	0	8	2	1	1	4
AT2G07698.1	| Symbols: | ATPase, F1 complex, alpha subunit protein | chr2:3361474-3364028 FORWARD LENGTH=777	86 kDa	210	190	151	238	208	141	228	217	202	100	138	138	186	197	212
AT5G47030.1	| Symbols: | ATPase, F1 complex, delta/epsilon subunit | chr5:19090384-19092034 FORWARD LENGTH=203	22 kDa	10	7	3	8	1	8	3	0	4	4	12	12	9	11	8
AT3G28710.1	| Symbols: | ATPase, V0/A0 complex, subunit C/D | chr3:10773144-10775594 REVERSE LENGTH=351	41 kDa	0	0	0	0	6	0	4	8	0	2	1	0	5	3	1
AT1G20260.1	| Symbols: | ATPase, V1 complex, subunit B protein | chr1:7016971-7020290 FORWARD LENGTH=487	54 kDa	87	64	50	76	98	60	110	106	80	57	93	89	103	95	101
AT4G38510.1 (+4)	| Symbols: | ATPase, V1 complex, subunit B protein | chr4:18011155-18014789 REVERSE LENGTH=487	54 kDa	84	59	0	71	83	0	92	0	75	56	89	86	102	92	93
AT3G25290.1 (+1)	| Symbols: | Auxin-responsive family protein | chr3:9208955-9210353 FORWARD LENGTH=393	43 kDa	8	3	6	12	4	8	2	10	0	0	0	8	6	8	10
AT5G35735.1	| Symbols: | Auxin-responsive family protein | chr5:13900913-13902934 REVERSE LENGTH=404	44 kDa	0	0	0	2	0	0	0	0	2	0	0	0	1	1	0
AT5G42570.1	| Symbols: | B-cell receptor-associated 31-like | chr5:17021459-17022497 REVERSE LENGTH=218	25 kDa	4	1	0	2	9	0	6	8	0	5	0	0	0	2	0
AT3G48140.1	| Symbols: | B12D protein | chr3:17778471-17779299 FORWARD LENGTH=88	10 kDa	0	3	4	1	0	0	0	4	0	0	0	0	0	0	2
AT3G42170.1	| Symbols: | BED zinc finger ;hAT family dimerisation domain | chr3:14321838-14323928 FORWARD LENGTH=696	79 kDa	2	2	0	0	0	0	0	0	0	0	0	0	0	0	0
AT4G02660.1	| Symbols: | Beige/BEACH domain ;WD domain, G-beta repeat protein | chr4:1159927-1173791 REVERSE LENGTH=3527	393 kDa	1	1	0	0	0	0	0	0	0	0	0	0	0	0	0
AT1G19960.1	| Symbols: | BEST Arabidopsis thaliana protein match is: transmembrane receptors (TAIR:AT2G32140.1); Has 41 Blast hits to 41 proteins in 17 species: Archae - 0; Bacteria - 2; Metazoa - 23; Fungi - 0; Plants - 11; Viruses - 0; Other Eukaryotes - 5 (source: NCBI BLink). | chr1:6928083-6928277 FORWARD LENGTH=64	6 kDa	1	0	0	0	0	0	0	0	1	0	1	0	0	1	1
AT3G22600.1	| Symbols: | Bifunctional inhibitor/lipid-transfer protein/seed storage 2S albumin superfamily protein | chr3:8006711-8007397 REVERSE LENGTH=170	17 kDa	0	0	0	4	0	4	0	0	2	0	0	0	0	4	0
AT5G01870.1	| Symbols: | Bifunctional inhibitor/lipid-transfer protein/seed storage 2S albumin superfamily protein | chr5:337234-337678 FORWARD LENGTH=116	12 kDa	4	6	0	19	18	30	18	15	21	2	2	12	22	14	21
AT5G47690.1	| Symbols: | binding | chr5:19317899-19327014 FORWARD LENGTH=1605	181 kDa	4	3	3	0	5	1	4	3	0	4	4	3	0	1	4
AT1G18210.1 (+1)	| Symbols: | Calcium-binding EF-hand family protein | chr1:6268273-6268785 REVERSE LENGTH=170	18 kDa	4	4	8	9	8	3	4	4	3	4	2	8	7	5	8
AT3G62360.1	| Symbols: | Carbohydrate-binding-like fold | chr3:23073020-23080455 REVERSE LENGTH=1227	133 kDa	5	1	0	1	4	0	2	10	10	0	0	0	0	0	11
AT1G74790.1	| Symbols: | catalytics | chr1:28098912-28101673 FORWARD LENGTH=695	75 kDa	3	5	4	4	9	10	4	10	14	21	22	25	17	21	17
AT5G11560.1	| Symbols: | catalytics | chr5:3709734-3713994 REVERSE LENGTH=982	109 kDa	8	12	0	5	10	2	12	12	9	0	2	0	3	8	10
AT2G43610.1	| Symbols: | Chitinase family protein | chr2:18088058-18089184 REVERSE LENGTH=281	30 kDa	33	19	32	30	49	14	9	10	7	7	0	6	4	16	50
AT3G14990.1	| Symbols: | Class I glutamine amidotransferase-like superfamily protein | chr3:5047510-5049621 FORWARD LENGTH=392	42 kDa	20	25	6	17	18	7	26	19	8	15	8	2	26	26	22
AT5G05010.1 (+1)	| Symbols: | clathrin adaptor complexes medium subunit family protein | chr5:1477137-1479872 FORWARD LENGTH=527	58 kDa	4	2	0	4	6	2	8	0	0	2	6	9	0	4	7
AT2G40060.1	| Symbols: | Clathrin light chain protein | chr2:16726564-16728001 FORWARD LENGTH=258	29 kDa	4	10	10	0	4	0	3	3	0	2	0	4	0	0	0
AT3G51890.1	| Symbols: | Clathrin light chain protein | chr3:19249686-19250890 REVERSE LENGTH=258	29 kDa	7	7	9	5	4	8	7	4	12	8	11	8	3	4	4
AT3G08530.1	| Symbols: | Clathrin, heavy chain | chr3:2587171-2595411 REVERSE LENGTH=1703	193 kDa	111	122	98	22	19	24	40	51	45	51	56	52	22	26	23
AT3G11130.1	| Symbols: | Clathrin, heavy chain | chr3:3482575-3491667 REVERSE LENGTH=1705	193 kDa	136	148	142	38	40	44	55	60	49	74	60	78	56	60	59
AT4G34450.1	| Symbols: | coatomer gamma-2 subunit, putative / gamma-2 coat protein, putative / gamma-2 COP, putative | chr4:16471956-16476795 FORWARD LENGTH=886	98 kDa	0	2	1	0	9	0	0	9	1	0	2	0	0	0	0
AT4G31490.1	| Symbols: | Coatomer, beta subunit | chr4:15269460-15272693 FORWARD LENGTH=948	106 kDa	17	13	7	12	16	2	16	11	4	12	7	10	10	11	8
AT5G24350.1 (+1)	| Symbols: | CONTAINS InterPro DOMAIN/s: Secretory pathway Sec39 (InterPro:IPR013244); Has 1807 Blast hits to 1807 proteins in 277 species: Archae - 0; Bacteria - 0; Metazoa - 736; Fungi - 347; Plants - 385; Viruses - 0; Other Eukaryotes - 339 (source: NCBI BLink). | chr5:8301537-8310746 FORWARD LENGTH=2376	267 kDa	1	0	0	0	0	1	0	0	0	0	0	1	0	1	0
AT2G27730.1	| Symbols: | copper ion binding | chr2:11820056-11820867 REVERSE LENGTH=113	12 kDa	11	12	6	6	22	8	17	21	10	8	8	10	10	8	23
AT4G12340.1	| Symbols: | copper ion binding | chr4:7321492-7322004 REVERSE LENGTH=170	19 kDa	0	6	0	8	1	6	3	9	8	7	6	1	8	3	7
AT3G06310.1 (+1)	| Symbols: | Cox19-like CHCH family protein | chr3:1913260-1914174 REVERSE LENGTH=108	12 kDa	6	0	0	0	0	4	0	2	2	3	0	0	4	4	4
AT4G23760.1	| Symbols: | Cox19-like CHCH family protein | chr4:12381845-12382850 FORWARD LENGTH=116	13 kDa	12	9	14	12	6	16	9	5	13	4	16	8	16	6	12
AT1G78830.1	| Symbols: | Curculin-like (mannose-binding) lectin family protein | chr1:29637141-29638508 REVERSE LENGTH=455	50 kDa	3	2	0	0	0	0	16	0	0	7	0	6	2	4	0
AT2G38730.1	| Symbols: | Cyclophilin-like peptidyl-prolyl cis-trans isomerase family protein | chr2:16192579-16194038 REVERSE LENGTH=199	21 kDa	0	0	0	4	0	0	0	0	0	0	0	0	0	4	0
AT3G66654.1 (+2)	| Symbols: | Cyclophilin-like peptidyl-prolyl cis-trans isomerase family protein | chr3:2088694-2090297 FORWARD LENGTH=236	26 kDa	10	9	1	0	6	0	0	4	2	2	0	0	0	4	6
AT5G10860.1	| Symbols: | Cystathionine beta-synthase (CBS) family protein | chr5:3429173-3430142 REVERSE LENGTH=206	23 kDa	17	5	6	30	21	20	16	19	21	6	27	0	26	24	24
AT3G62940.1 (+2)	| Symbols: | Cysteine proteinases superfamily protein | chr3:23263106-23264197 REVERSE LENGTH=316	36 kDa	0	0	0	2	4	0	4	2	2	2	0	0	0	1	4
AT3G10860.1 (+1)	| Symbols: | Cytochrome b-c1 complex, subunit 8 protein | chr3:3399815-3400514 FORWARD LENGTH=72	9 kDa	8	8	2	8	9	4	8	9	8	4	4	2	8	8	8
AT4G32470.1	| Symbols: | Cytochrome bd ubiquinol oxidase, 14kDa subunit | chr4:15669641-15671095 REVERSE LENGTH=122	15 kDa	20	22	2	18	28	14	29	26	26	13	4	2	26	19	22
AT4G37830.1	| Symbols: | cytochrome c oxidase-related | chr4:17787672-17788762 REVERSE LENGTH=102	11 kDa	0	0	12	6	4	0	8	8	4	0	2	4	6	6	9
AT3G27240.1	| Symbols: | Cytochrome C1 family | chr3:10056144-10058370 REVERSE LENGTH=307	34 kDa	68	59	34	56	61	48	61	51	61	28	34	25	51	52	62
AT5G40810.1 (+1)	| Symbols: | Cytochrome C1 family | chr5:16340200-16342327 FORWARD LENGTH=307	34 kDa	36	38	33	33	36	24	39	45	44	9	11	9	30	25	41
AT1G78850.1	| Symbols: | D-mannose binding lectin protein with Apple-like carbohydrate-binding domain | chr1:29642072-29643397 REVERSE LENGTH=441	49 kDa	1	1	1	12	13	16	17	22	15	0	2	0	0	4	2
AT3G58510.1 (+2)	| Symbols: | DEA(D/H)-box RNA helicase family protein | chr3:21640608-21643464 FORWARD LENGTH=612	66 kDa	39	27	8	49	43	19	36	35	27	17	17	18	21	33	48
AT3G48710.1	| Symbols: | DEK domain-containing chromatin associated protein | chr3:18041024-18043995 FORWARD LENGTH=462	52 kDa	3	4	0	0	4	0	0	0	0	2	0	0	0	2	2
AT4G26630.1 (+1)	| Symbols: | DEK domain-containing chromatin associated protein | chr4:13430873-13434877 REVERSE LENGTH=763	85 kDa	2	3	0	0	7	0	2	2	0	2	0	0	0	2	8
AT5G63550.2	| Symbols: | DEK domain-containing chromatin associated protein | chr5:25444805-25447934 FORWARD LENGTH=531	60 kDa	8	4	2	0	19	2	8	10	0	6	6	8	2	12	9
AT2G07727.1 (+1)	| Symbols: | Di-haem cytochrome, transmembrane;Cytochrome b/b6, C-terminal | chr2:3450863-3452044 FORWARD LENGTH=393	44 kDa	4	4	0	4	4	4	4	6	6	4	0	0	6	4	4
AT3G13930.1	| Symbols: | Dihydrolipoamide acetyltransferase, long form protein | chr3:4596240-4600143 FORWARD LENGTH=539	58 kDa	24	26	15	19	26	16	43	29	20	17	31	16	14	24	28
AT4G26910.1 (+1)	| Symbols: | Dihydrolipoamide succinyltransferase | chr4:13520127-13522889 REVERSE LENGTH=464	50 kDa	11	11	0	8	21	4	29	17	0	4	32	9	2	8	10
AT5G55070.1	| Symbols: | Dihydrolipoamide succinyltransferase | chr5:22347637-22350409 FORWARD LENGTH=464	50 kDa	13	9	2	24	42	3	65	28	4	11	40	13	2	14	34
AT4G16155.1	| Symbols: | dihydrolipoyl dehydrogenases | chr4:9153570-9157322 REVERSE LENGTH=630	67 kDa	28	20	0	11	23	0	20	23	0	17	7	2	0	24	25
AT5G45000.1	| Symbols: | Disease resistance protein (TIR-NBS-LRR class) family | chr5:18165427-18167005 FORWARD LENGTH=419	49 kDa	0	0	0	0	1	0	1	0	0	0	0	0	0	1	0
AT1G61730.1	| Symbols: | DNA-binding storekeeper protein-related transcriptional regulator | chr1:22793447-22794577 REVERSE LENGTH=376	41 kDa	4	9	0	0	20	0	7	17	2	15	1	5	0	16	8
AT4G25210.1	| Symbols: | DNA-binding storekeeper protein-related transcriptional regulator | chr4:12918446-12919552 FORWARD LENGTH=368	40 kDa	9	6	2	4	14	8	8	14	0	10	6	12	2	9	8
AT4G39150.1 (+1)	| Symbols: | DNAJ heat shock N-terminal domain-containing protein | chr4:18233651-18235740 REVERSE LENGTH=345	38 kDa	6	4	0	2	4	0	0	4	3	2	4	0	0	3	4
AT1G72170.1	| Symbols: | Domain of unknown function (DUF543) | chr1:27156403-27157516 FORWARD LENGTH=102	11 kDa	4	8	0	4	4	0	4	6	6	2	0	0	8	2	8
AT5G25940.1	| Symbols: | early nodulin-related | chr5:9054252-9055151 REVERSE LENGTH=115	12 kDa	10	9	10	6	8	2	8	10	8	4	8	6	0	8	8
AT3G22845.1	| Symbols: | emp24/gp25L/p24 family/GOLD family protein | chr3:8087373-8088550 FORWARD LENGTH=214	24 kDa	10	11	0	5	10	2	6	4	6	2	2	0	8	8	8
AT4G32285.1 (+1)	| Symbols: | ENTH/ANTH/VHS superfamily protein | chr4:15586003-15587910 FORWARD LENGTH=635	71 kDa	3	4	0	0	8	0	0	0	0	0	0	4	2	0	0
AT2G25430.1	| Symbols: | epsin N-terminal homology (ENTH) domain-containing protein / clathrin assembly protein-related | chr2:10822716-10824677 FORWARD LENGTH=653	72 kDa	3	4	0	0	8	0	8	6	0	7	0	4	0	2	6
AT1G01300.1	| Symbols: | Eukaryotic aspartyl protease family protein | chr1:117065-118522 FORWARD LENGTH=485	52 kDa	3	4	0	0	4	0	0	5	0	2	0	0	2	2	0
AT1G03220.1	| Symbols: | Eukaryotic aspartyl protease family protein | chr1:787143-788444 FORWARD LENGTH=433	46 kDa	19	14	8	32	35	29	37	32	34	14	23	21	29	17	39
AT1G03230.1	| Symbols: | Eukaryotic aspartyl protease family protein | chr1:790110-791414 FORWARD LENGTH=434	46 kDa	14	14	8	18	36	14	26	44	24	13	15	10	19	14	15
AT1G42960.1	| Symbols: | expressed protein localized to the inner membrane of the chloroplast. | chr1:16125863-16127080 FORWARD LENGTH=168	18 kDa	3	9	5	12	6	6	10	4	2	6	0	9	9	20	22
AT4G20830.1	| Symbols: | FAD-binding Berberine family protein | chr4:11155486-11157577 FORWARD LENGTH=570	64 kDa	1	9	0	2	4	10	6	2	22	0	4	0	13	6	2
AT5G20080.1	| Symbols: | FAD/NAD(P)-binding oxidoreductase | chr5:6782708-6786360 FORWARD LENGTH=328	36 kDa	0	1	0	7	8	0	12	6	0	2	0	0	0	4	4
AT5G45180.1	| Symbols: | Flavin-binding monooxygenase family protein | chr5:18274179-18276586 REVERSE LENGTH=459	52 kDa	2	0	2	1	1	0	1	0	1	0	0	0	1	1	0
AT4G01400.1	| Symbols: | FUNCTIONS IN: molecular_function unknown; INVOLVED IN: biological_process unknown; LOCATED IN: cellular_component unknown; EXPRESSED IN: 24 plant structures; EXPRESSED DURING: 15 growth stages; CONTAINS InterPro DOMAIN/s: COG4 transport (InterPro:IPR013167), Pentatricopeptide repeat (InterPro:IPR002885); BEST Arabidopsis thaliana protein match is: Pentatricopeptide repeat (PPR) super…	125 kDa	8	2	0	0	4	0	0	1	0	0	0	2	0	2	0
AT4G00026.1	| Symbols: | FUNCTIONS IN: molecular_function unknown; INVOLVED IN: biological_process unknown; LOCATED IN: chloroplast; EXPRESSED IN: cultured cell; CONTAINS InterPro DOMAIN/s: Mitochondrial inner membrane translocase complex, subunit Tim21 (InterPro:IPR013261); Has 35333 Blast hits to 34131 proteins in 2444 species: Archae - 798; Bacteria - 22429; Metazoa - 974; Fungi - 991; Plants - 531; Virus…	30 kDa	4	4	0	4	3	2	3	3	6	0	0	0	2	2	3
AT4G39690.1	| Symbols: | FUNCTIONS IN: molecular_function unknown; INVOLVED IN: biological_process unknown; LOCATED IN: mitochondrion; EXPRESSED IN: 26 plant structures; EXPRESSED DURING: 14 growth stages; CONTAINS InterPro DOMAIN/s: Mitochondrial inner membrane protein Mitofilin (InterPro:IPR019133); Has 30201 Blast hits to 17322 proteins in 780 species: Archae - 12; Bacteria - 1396; Metazoa - 17338; Fungi …	71 kDa	20	15	0	1	12	0	8	7	2	8	4	0	1	4	15
AT2G32240.1	| Symbols: | FUNCTIONS IN: molecular_function unknown; INVOLVED IN: response to cadmium ion; LOCATED IN: plasma membrane; EXPRESSED IN: 25 plant structures; EXPRESSED DURING: 13 growth stages; CONTAINS InterPro DOMAIN/s: Prefoldin (InterPro:IPR0090	?	8	10	0	7	38	0	10	12	1	10	0	0	0	28	10
AT1G54000.1	| Symbols: | GDSL-like Lipase/Acylhydrolase superfamily protein | chr1:20154548-20156365 REVERSE LENGTH=391	43 kDa	57	49	0	33	30	14	61	72	37	33	56	8	37	47	35
AT1G54010.1	| Symbols: | GDSL-like Lipase/Acylhydrolase superfamily protein | chr1:20158854-20160747 REVERSE LENGTH=386	43 kDa	46	49	21	37	40	42	45	81	69	33	53	22	54	48	54
AT5G26710.1	| Symbols: | Glutamyl/glutaminyl-tRNA synthetase, class Ic | chr5:9305673-9308247 FORWARD LENGTH=719	81 kDa	4	3	2	7	19	1	13	8	0	4	2	3	4	3	2
AT5G20500.1	| Symbols: | Glutaredoxin family protein | chr5:6938652-6939665 FORWARD LENGTH=135	15 kDa	2	0	0	4	4	0	4	4	0	4	0	0	0	4	4
AT1G30230.2	| Symbols: | Glutathione S-transferase, C-terminal-like;Translation elongation factor EF1B/ribosomal protein S6 | chr1:10639286-10640601 FORWARD LENGTH=260	29 kDa	0	0	0	2	14	4	20	6	0	0	4	0	2	2	0
AT1G11860.1 (+2)	| Symbols: | Glycine cleavage T-protein family | chr1:4001801-4003245 FORWARD LENGTH=408	44 kDa	0	0	0	4	0	0	3	2	2	0	0	0	0	2	2
AT5G33390.1	| Symbols: | glycine-rich protein | chr5:12662372-12662728 FORWARD LENGTH=118	11 kDa	2	1	1	0	0	1	0	0	0	0	2	1	2	1	1
AT5G20950.1 (+1)	| Symbols: | Glycosyl hydrolase family protein | chr5:7107609-7110775 REVERSE LENGTH=624	68 kDa	4	2	2	0	0	0	0	0	0	0	0	0	0	0	0
AT1G29880.1	| Symbols: | glycyl-tRNA synthetase / glycine--tRNA ligase | chr1:10459662-10462781 REVERSE LENGTH=729	82 kDa	0	0	0	0	5	1	0	0	0	0	2	2	2	2	1
AT5G43060.1	| Symbols: | Granulin repeat cysteine protease family protein | chr5:17269784-17272117 REVERSE LENGTH=463	51 kDa	6	5	2	4	6	0	6	10	2	0	0	0	1	8	8
AT2G33220.1	| Symbols: | GRIM-19 protein | chr2:14078974-14079929 FORWARD LENGTH=143	16 kDa	1	1	1	3	3.6	2	5	8.4	8	0	0	0	2	0	0
AT3G15090.1	| Symbols: | GroES-like zinc-binding alcohol dehydrogenase family protein | chr3:5076847-5078870 FORWARD LENGTH=366	39 kDa	2	7	2	10	7	6	6	9	7	0	2	2	0	8	12
AT1G30580.1	| Symbols: | GTP binding | chr1:10831953-10835454 REVERSE LENGTH=394	44 kDa	4	2	0	4	12	0	6	6	2	3	0	0	1	5	2
AT1G07920.1 (+5)	| Symbols: | GTP binding Elongation factor Tu family protein | chr1:2455559-2457001 FORWARD LENGTH=449	50 kDa	93	114	81	131	160	118	137	138	141	67	93	74	109	126	149
AT4G02930.1	| Symbols: | GTP binding Elongation factor Tu family protein | chr4:1295751-1298354 REVERSE LENGTH=454	49 kDa	22	22	6	36	31	3	41	32	13	16	6	0	17	26	23
AT5G46070.1	| Symbols: | Guanylate-binding family protein | chr5:18683468-18688397 FORWARD LENGTH=1082	123 kDa	10	16	0	13	4	0	4	4	0	0	0	0	0	2	6
AT3G03920.1	| Symbols: | H/ACA ribonucleoprotein complex, subunit Gar1/Naf1 protein | chr3:1009123-1010379 REVERSE LENGTH=202	21 kDa	14	14	3	24	35	14	43	16	17	0	11	4	17	17	20
AT3G09440.1 (+1)	| Symbols: | Heat shock protein 70 (Hsp 70) family protein | chr3:2903434-2905632 REVERSE LENGTH=649	71 kDa	100	106	48	84	109	43	100	111	76	73	44	45	58	86	76
AT5G02490.1	| Symbols: | Heat shock protein 70 (Hsp 70) family protein | chr5:550296-552565 REVERSE LENGTH=653	71 kDa	70	64	25	63	0	19	0	78	36	0	16	34	37	58	0
AT1G07660.1 (+8)	| Symbols: | Histone superfamily protein | chr1:2369212-2369523 FORWARD LENGTH=103	11 kDa	87	109	37	73	89	50	79	123	78	48	28	18	77	99	94
AT1G09200.1 (+4)	| Symbols: | Histone superfamily protein | chr1:2971722-2972132 REVERSE LENGTH=136	15 kDa	35	39	16	27	25	22	16	35	37	13	13	20	33	42	37
AT2G37470.1	| Symbols: | Histone superfamily protein | chr2:15736832-15737248 FORWARD LENGTH=138	15 kDa	0	0	0	0	0	30	0	0	0	0	30	0	0	40	33
AT4G40030.2	| Symbols: | Histone superfamily protein | chr4:18555840-18556827 REVERSE LENGTH=164	19 kDa	35	45	17	26	26	25	20	39	41	15	19	19	30	41	42
AT4G14420.1	| Symbols: | HR-like lesion-inducing protein-related | chr4:8302171-8303738 REVERSE LENGTH=158	17 kDa	0	4	0	6	6	0	6	6	8	0	0	0	0	4	0
AT3G55840.1	| Symbols: | Hs1pro-1 protein | chr3:20717530-20718816 REVERSE LENGTH=428	49 kDa	0	4	4	0	0	0	0	0	0	0	0	0	0	0	0
AT5G47210.1	| Symbols: | Hyaluronan / mRNA binding family | chr5:19169222-19171012 REVERSE LENGTH=357	38 kDa	13	9	13	40	19	13	26	14	25	16	13	35	11	12	24
AT2G32600.1	| Symbols: | hydroxyproline-rich glycoprotein family protein | chr2:13833779-13835525 REVERSE LENGTH=277	31 kDa	4	4	6	4	0	1	2	8	0	0	2	6	0	3	2
AT5G27760.1	| Symbols: | Hypoxia-responsive family protein | chr5:9830396-9831559 FORWARD LENGTH=96	11 kDa	0	4	0	8	0	7	4	0	7	3	4	4	8	4	6
AT1G51980.1	| Symbols: | Insulinase (Peptidase family M16) protein | chr1:19323692-19326771 REVERSE LENGTH=503	54 kDa	124	101	53	119	134	84	116	132	121	64	116	74	103	100	151
AT1G33790.2	| Symbols: | jacalin lectin family protein | chr1:12256990-12260432 FORWARD LENGTH=745	82 kDa	14	20	0	24	15	28	3	25	42	8	9	2	25	7	57
AT3G13990.1 (+1)	| Symbols: | Kinase-related protein of unknown function (DUF1296) | chr3:4625708-4630383 REVERSE LENGTH=848	92 kDa	0	0	0	0	0	4	0	0	0	0	0	0	0	2	0
AT1G17860.1	| Symbols: | Kunitz family trypsin and protease inhibitor protein | chr1:6149343-6149933 FORWARD LENGTH=196	22 kDa	2	6	0	6	12	0	2	8	6	0	0	0	2	4	6
AT1G04410.1	| Symbols: | Lactate/malate dehydrogenase family protein | chr1:1189418-1191267 REVERSE LENGTH=332	36 kDa	21	24	28	44	56	25	48	49	28	10	20	17	33	21	36
AT3G62580.1	| Symbols: | Late embryogenesis abundant protein (LEA) family protein | chr3:23146931-23147735 FORWARD LENGTH=213	24 kDa	7	5	0	4	7	2	7	7	7	0	3	0	3	7	8
AT1G53070.1	| Symbols: | Legume lectin family protein | chr1:19778371-19779189 FORWARD LENGTH=272	30 kDa	3	0	0	2	0	0	2	0	0	0	0	0	0	2	0
AT3G59820.1	| Symbols: | LETM1-like protein | chr3:22098306-22101759 REVERSE LENGTH=755	86 kDa	10	8	0	15	12	17	8	12	15	4	2	0	17	8	16
AT1G04210.1	| Symbols: | Leucine-rich repeat protein kinase family protein | chr1:1114696-1119383 FORWARD LENGTH=1112	125 kDa	0	1	0	0	0	0	0	0	1	0	0	0	0	1	0
AT1G06840.1	| Symbols: | Leucine-rich repeat protein kinase family protein | chr1:2097854-2103208 REVERSE LENGTH=953	106 kDa	0	4	0	0	2	0	0	5	0	2	0	0	0	2	4
AT3G02880.1	| Symbols: | Leucine-rich repeat protein kinase family protein | chr3:634819-636982 FORWARD LENGTH=627	68 kDa	9	10	0	4	10	2	8	24	8	2	3	6	6	10	13
AT3G14840.2	| Symbols: | Leucine-rich repeat transmembrane protein kinase | chr3:4988271-4993891 FORWARD LENGTH=1020	112 kDa	2	1	1	11	13	9	18	17	21	1	1	0	16	15	13
AT5G01460.1	| Symbols: | LMBR1-like membrane protein | chr5:186823-190008 FORWARD LENGTH=509	57 kDa	0	4	0	4	4	6	4	4	4	4	2	4	4	4	4
AT4G31880.1 (+1)	| Symbols: | LOCATED IN: cytosol, chloroplast; EXPRESSED IN: 24 plant structures; EXPRESSED DURING: 14 growth stages; BEST Arabidopsis thaliana protein match is: Tudor/PWWP/MBT superfamily protein (TAIR:AT1G15940.1); Has 137162 Blast hits to 70781 proteins in 2973 species: Archae - 289; Bacteria - 24182; Metazoa - 56725; Fungi - 20130; Plants - 6559; Viruses - 758; Other Eukaryotes - 28519 (sourc…	94 kDa	2	3	0	0	24	0	16	10	0	6	0	5	0	11	8
AT5G23890.1	| Symbols: | LOCATED IN: mitochondrion, chloroplast thylakoid membrane, chloroplast, plastid, chloroplast envelope; EXPRESSED IN: 24 plant structures; EXPRESSED DURING: 14 growth stages; CONTAINS InterPro DOMAIN/s: S-layer homology domain (InterPro	?	8	4	2	0	4	8	0	5	13	0	0	0	2	4	6
AT3G16450.1 (+2)	| Symbols: | Mannose-binding lectin superfamily protein | chr3:5588593-5589792 FORWARD LENGTH=300	32 kDa	148	152	94	93	148	100	152	188	68	99	49	109	87	140	189
AT3G16460.1 (+1)	| Symbols: | Mannose-binding lectin superfamily protein | chr3:5593029-5595522 FORWARD LENGTH=705	72 kDa	216	209	174	271	253	196	284	316	245	149	235	191	228	221	261
AT3G55600.1	| Symbols: | Membrane fusion protein Use1 | chr3:20620682-20622341 FORWARD LENGTH=240	27 kDa	0	1	0	0	0	0	0	0	0	0	0	0	0	4	0
AT2G39960.1	| Symbols: | Microsomal signal peptidase 25 kDa subunit (SPC25) | chr2:16681666-16683491 REVERSE LENGTH=192	22 kDa	4	8	0	5	5	0	0	0	2	0	0	0	0	3	16
AT4G29480.1	| Symbols: | Mitochondrial ATP synthase subunit G protein | chr4:14486265-14487257 REVERSE LENGTH=122	14 kDa	3	13	0	14	14	6	15	18	14	0	0	0	8	9	24
AT3G49560.1	| Symbols: | Mitochondrial import inner membrane translocase subunit Tim17/Tim22/Tim23 family protein | chr3:18370644-18371821 FORWARD LENGTH=261	28 kDa	6	8	8	4	0	0	0	1	8	1	1	1	3	8	5
AT5G24650.1	| Symbols: | Mitochondrial import inner membrane translocase subunit Tim17/Tim22/Tim23 family protein | chr5:8437123-8438859 FORWARD LENGTH=259	28 kDa	0	0	1	0	0	2	0	1	3	0	0	1	0	8	0
AT5G19760.1	| Symbols: | Mitochondrial substrate carrier family protein | chr5:6679591-6681845 REVERSE LENGTH=298	32 kDa	25	23	23	55	42	25	43	40	67	15	4	7	52	49	55
AT5G23540.1	| Symbols: | Mov34/MPN/PAD-1 family protein | chr5:7937772-7939339 FORWARD LENGTH=308	34 kDa	3	3	9	4	11	4	11	2	0	2	9	4	4	6	0
AT4G31340.1 (+1)	| Symbols: | myosin heavy chain-related | chr4:15205662-15208950 FORWARD LENGTH=437	50 kDa	4	9	0	4	12	0	14	18	0	0	0	0	5	5	11
AT1G24360.1	| Symbols: | NAD(P)-binding Rossmann-fold superfamily protein | chr1:8640820-8643283 FORWARD LENGTH=319	34 kDa	2	2	0	0	25	0	16	16	0	6	0	0	0	0	5
AT2G20360.1	| Symbols: | NAD(P)-binding Rossmann-fold superfamily protein | chr2:8786070-8789098 FORWARD LENGTH=402	44 kDa	16	18	5	33	43	4	27	49	38	4	0	0	6	8	19
AT4G23430.2	| Symbols: | NAD(P)-binding Rossmann-fold superfamily protein | chr4:12229171-12231493 FORWARD LENGTH=322	35 kDa	0	0	2	2	4	0	4	4	2	0	0	0	2	1	8
AT1G14450.1	| Symbols: | NADH dehydrogenase (ubiquinone)s | chr1:4947337-4947558 REVERSE LENGTH=73	8 kDa	8	8	3	8	6	8	8	6	8	8	6	7	8	8	8
AT5G11770.1	| Symbols: | NADH-ubiquinone oxidoreductase 20 kDa subunit, mitochondrial | chr5:3791148-3792929 REVERSE LENGTH=218	24 kDa	18	19	0	30	24	6	28	21	8	10	0	0	8	22	27
AT4G02580.1	| Symbols: | NADH-ubiquinone oxidoreductase 24 kDa subunit, putative | chr4:1134586-1136906 FORWARD LENGTH=255	28 kDa	9	13	2	7	13	1	18	8	9	6	2	3	4	10	6
AT2G02050.1	| Symbols: | NADH-ubiquinone oxidoreductase B18 subunit, putative | chr2:490024-490335 FORWARD LENGTH=103	12 kDa	20	4	6	22	16	9	16	10	14	14	5	22	20	13	20
AT5G47890.1	| Symbols: | NADH-ubiquinone oxidoreductase B8 subunit, putative | chr5:19388806-19390409 FORWARD LENGTH=97	11 kDa	8	8	8	14	14	13	16	12	14	14	4	2	15	12	22
AT5G52840.1	| Symbols: | NADH-ubiquinone oxidoreductase-related | chr5:21413718-21414794 FORWARD LENGTH=169	?	37	38	34	31	42	25	45	36	22	26	15	40	46	32	41
AT3G03100.1	| Symbols: | NADH:ubiquinone oxidoreductase, 17.2kDa subunit | chr3:705564-707578 REVERSE LENGTH=159	18 kDa	31	24	18	34	33	25	29	31	31	14	11	10	27	30	29
AT4G10480.1 (+1)	| Symbols: | Nascent polypeptide-associated complex (NAC), alpha subunit family protein | chr4:6478089-6479079 REVERSE LENGTH=212	23 kDa	0	0	0	4	6	4	4	0	4	0	4	4	4	4	4
AT1G73230.1	| Symbols: | Nascent polypeptide-associated complex NAC | chr1:27540506-27541364 REVERSE LENGTH=165	18 kDa	6	2	0	8	12	6	8	4	6	4	2	0	6	6	6
AT3G05060.1	| Symbols: | NOP56-like pre RNA processing ribonucleoprotein | chr3:1413174-1415564 REVERSE LENGTH=533	59 kDa	29	24	0	13	41	4	34	17	9	8	2	1	4	21	17
AT5G27120.1	| Symbols: | NOP56-like pre RNA processing ribonucleoprotein | chr5:9541287-9543684 FORWARD LENGTH=533	59 kDa	4	6	0	4	10	0	10	2	0	0	0	0	0	4	0
AT1G10590.3	| Symbols: | Nucleic acid-binding, OB-fold-like protein | chr1:3502324-3503033 REVERSE LENGTH=153	17 kDa	4	4	0	4	6	0	4	4	4	4	0	0	2	4	4
AT2G40660.1	| Symbols: | Nucleic acid-binding, OB-fold-like protein | chr2:16966011-16968866 FORWARD LENGTH=389	42 kDa	0	1	0	0	2	0	2	0	0	0	0	0	0	1	0
AT3G10090.1 (+1)	| Symbols: | Nucleic acid-binding, OB-fold-like protein | chr3:3108960-3109154 REVERSE LENGTH=64	7 kDa	5	4	4	4	21	2	10	4	2	3	4	4	1	1	2
AT4G30800.1	| Symbols: | Nucleic acid-binding, OB-fold-like protein | chr4:15001216-15002392 FORWARD LENGTH=159	18 kDa	11	9	0	12	21	0	16	0	0	0	0	9	0	0	16
AT3G57350.1	| Symbols: | Nucleoporin interacting component (Nup93/Nic96-like) family protein | chr3:21220606-21225305 REVERSE LENGTH=860	96 kDa	4	4	0	0	0	0	0	0	0	0	0	0	0	0	0
AT5G20200.1	| Symbols: | nucleoporin-related | chr5:6816776-6821620 FORWARD LENGTH=762	?	4	8	2	3	4	12	2	2	14	1	4	6	0	4	8
AT5G05640.1	| Symbols: | nucleoprotein-related | chr5:1684606-1685577 FORWARD LENGTH=323	36 kDa	0	0	0	0	0	1	0	2	0	1	0	0	0	1	0
AT1G19360.1	| Symbols: | Nucleotide-diphospho-sugar transferase family protein | chr1:6690672-6692211 REVERSE LENGTH=428	48 kDa	2	4	0	0	0	0	0	0	0	0	0	0	0	0	0
AT1G61790.1	| Symbols: | Oligosaccharyltransferase complex/magnesium transporter family protein | chr1:22814390-22815430 FORWARD LENGTH=346	39 kDa	10	12	0	5	7	4	4	9	8	0	0	0	4	4	4
AT4G13010.1	| Symbols: | Oxidoreductase, zinc-binding dehydrogenase family protein | chr4:7600682-7602567 FORWARD LENGTH=329	34 kDa	0	4	0	17	33	2	8	20	10	4	0	0	2	8	5
AT3G28480.1	| Symbols: | Oxoglutarate/iron-dependent oxygenase | chr3:10676266-10678262 REVERSE LENGTH=316	36 kDa	0	0	0	4	4	2	4	0	6	0	0	2	11	2	4
AT1G43910.1	| Symbols: | P-loop containing nucleoside triphosphate hydrolases superfamily protein | chr1:16656050-16657628 REVERSE LENGTH=475	54 kDa	0	4	0	2	15	0	16	17	0	0	0	0	8	14	0
AT2G42520.1	| Symbols: | P-loop containing nucleoside triphosphate hydrolases superfamily protein | chr2:17705382-17708744 FORWARD LENGTH=633	68 kDa	35	26	10	40	39	21	37	30	25	0	17	17	21	31	44
AT3G28510.1	| Symbols: | P-loop containing nucleoside triphosphate hydrolases superfamily protein | chr3:10685656-10687248 FORWARD LENGTH=530	62 kDa	1	0	0	2	32	0	31	26	6	0	0	6	26	17	2
AT3G58570.1	| Symbols: | P-loop containing nucleoside triphosphate hydrolases superfamily protein | chr3:21657099-21660352 FORWARD LENGTH=646	69 kDa	35	26	8	41	0	19	34	30	25	0	17	17	0	31	43
AT3G03060.1	| Symbols: | P-loop containing nucleoside triphosphate hydrolases superfamily protein | chr3:692188-695424 FORWARD LENGTH=628	70 kDa	4	8	0	0	4	0	0	4	4	0	0	0	0	0	0
AT4G38350.1 (+1)	| Symbols: | Patched family protein | chr4:17958324-17966846 REVERSE LENGTH=1273	140 kDa	13	10	1	27	29	7	22	43	14	5	0	0	7	22	40
AT2G28790.1	| Symbols: | Pathogenesis-related thaumatin superfamily protein | chr2:12354664-12355413 REVERSE LENGTH=249	27 kDa	0	0	0	2	8	0	8	6	0	4	0	0	2	2	4
AT2G38380.1	| Symbols: | Peroxidase superfamily protein | chr2:16076443-16078314 FORWARD LENGTH=349	38 kDa	19	22	17	42	18	26	12	30	29	14	14	17	32	44	39
AT2G38390.1	| Symbols: | Peroxidase superfamily protein | chr2:16079726-16081381 FORWARD LENGTH=349	38 kDa	11	8	0	13	12	12	0	12	11	4	0	0	8	18	18
AT3G32980.1	| Symbols: | Peroxidase superfamily protein | chr3:13526404-13529949 REVERSE LENGTH=352	39 kDa	9	8	7	28	16	30	4	20	14	9	8	0	23	23	27
AT4G36430.1	| Symbols: | Peroxidase superfamily protein | chr4:17204648-17205917 REVERSE LENGTH=331	36 kDa	9	12	11	7	19	1	8	25	7	1	2	1	8	18	17
AT4G08780.1	| Symbols: | Peroxidase superfamily protein | chr4:5604153-5608202 FORWARD LENGTH=346	38 kDa	5	7	5	12	13	0	21	24	0	0	7	4	12	23	8
AT5G64100.1	| Symbols: | Peroxidase superfamily protein | chr5:25650824-25652062 REVERSE LENGTH=331	36 kDa	7	1	0	4	6	0	26	0	13	4	4	2	0	0	0
AT5G19890.1	| Symbols: | Peroxidase superfamily protein | chr5:6724372-6725877 REVERSE LENGTH=328	35 kDa	2	0	0	1	1	0	2	0	1	1	2	3	0	1	0
AT2G31390.1	| Symbols: | pfkB-like carbohydrate kinase family protein | chr2:13383635-13386116 REVERSE LENGTH=325	35 kDa	24	18	4	20	20	11	17	6	20	9	24	5	15	16	18
AT4G10750.1	| Symbols: | Phosphoenolpyruvate carboxylase family protein | chr4:6618724-6619800 FORWARD LENGTH=358	38 kDa	14	12	0	8	10	6	18	20	2	4	10	0	11	14	8
AT3G08510.3	| Symbols: | phospholipase C 2 | chr3:2582626-2585556 REVERSE LENGTH=552	62 kDa	13	21	7	16	80	10	22	84	9	18	6	8	18	25	31
AT3G48195.1	| Symbols: | Phox (PX) domain-containing protein | chr3:17828706-17832388 REVERSE LENGTH=938	104 kDa	0	0	0	1	0	0	0	0	0	0	0	0	2	1	0
AT5G21105.1 (+1)	| Symbols: | Plant L-ascorbate oxidase | chr5:7172727-7177409 FORWARD LENGTH=588	66 kDa	0	1	0	0	16	0	2	13	0	0	0	0	0	2	2
AT2G07707.1 (+1)	| Symbols: | Plant mitochondrial ATPase, F0 complex, subunit 8 protein | chr2:3386292-3386768 FORWARD LENGTH=158	18 kDa	8	13	0	12	7	2	10	8	21	4	0	0	4	2	10
AT3G26080.1	| Symbols: | plastid-lipid associated protein PAP / fibrillin family protein | chr3:9528998-9530404 FORWARD LENGTH=234	26 kDa	2	8	0	4	4	0	6	6	0	0	0	0	2	2	6
AT4G38780.1	| Symbols: | Pre-mRNA-processing-splicing factor | chr4:18101438-18111029 REVERSE LENGTH=2332	272 kDa	2	0	0	2	0	0	2	0	0	0	0	0	0	6	0
AT5G60460.1	| Symbols: | Preprotein translocase Sec, Sec61-beta subunit protein | chr5:24317590-24317919 REVERSE LENGTH=109	11 kDa	2	3	3	3	15	12	10	10	28	12	12	8	12	8	12
AT4G21660.1 (+1)	| Symbols: | proline-rich spliceosome-associated (PSP) family protein | chr4:11506259-11509772 REVERSE LENGTH=584	67 kDa	0	0	2	7	1	0	3	0	0	0	8	6	0	4	0
AT5G45620.1	| Symbols: | Proteasome component (PCI) domain protein | chr5:18501590-18503868 FORWARD LENGTH=386	44 kDa	8	6	0	8	8	0	8	8	0	4	2	0	0	8	8
AT3G17410.1	| Symbols: | Protein kinase superfamily protein | chr3:5956601-5958882 FORWARD LENGTH=364	40 kDa	0	0	0	4	4	4	4	6	5	4	0	0	4	4	2
AT3G08600.1	| Symbols: | Protein of unknown function (DUF1191) | chr3:2612646-2613596 FORWARD LENGTH=316	35 kDa	0	3	0	2	5	2	2	4	2	4	0	2	4	4	2
AT4G24330.1	| Symbols: | Protein of unknown function (DUF1682) | chr4:12603848-12606229 REVERSE LENGTH=478	54 kDa	9	8	6	4	8	8	5	13	10	1	1	1	16	16	19
AT5G12470.1	| Symbols: | Protein of unknown function (DUF3411) | chr5:4044950-4047290 REVERSE LENGTH=386	41 kDa	0	2	0	2	2	0	8	8	1	4	0	0	0	6	0
AT5G51200.1	| Symbols: | Protein of unknown function (DUF3414) | chr5:20804926-20819408 FORWARD LENGTH=1838	207 kDa	4	1	0	0	0	0	0	0	0	4	1	2	0	0	2
AT5G43240.1 (+1)	| Symbols: | Protein of unknown function (DUF674) | chr5:17353077-17354765 REVERSE LENGTH=512	57 kDa	0	0	0	2	4	2	4	1	4	1	0	0	0	1	2
AT1G18720.1	| Symbols: | Protein of unknown function (DUF962) | chr1:6458020-6459658 REVERSE LENGTH=206	23 kDa	2	4	4	2	4	4	0	3	8	0	2	0	4	4	0
AT4G12590.1	| Symbols: | Protein of unknown function DUF106, transmembrane | chr4:7451291-7452976 REVERSE LENGTH=246	28 kDa	14	16	12	9	9	13	9	12	18	3	4	4	14	8	14
AT1G70770.1 (+1)	| Symbols: | Protein of unknown function DUF2359, transmembrane | chr1:26688622-26691185 REVERSE LENGTH=610	67 kDa	4	7	0	8	27	8	14	38	12	9	0	2	14	10	13
AT1G29980.2	| Symbols: | Protein of unknown function, DUF642 | chr1:10503411-10504617 REVERSE LENGTH=371	40 kDa	2	0	2	4	10	0	1	4	2	3	0	9	2	4	4
AT3G08030.1 (+1)	| Symbols: | Protein of unknown function, DUF642 | chr3:2564191-2565819 FORWARD LENGTH=365	39 kDa	7	10	0	2	25	0	24	12	2	0	0	0	5	13	27
AT4G32460.1 (+1)	| Symbols: | Protein of unknown function, DUF642 | chr4:15663036-15664859 REVERSE LENGTH=365	40 kDa	0	5	8	0	2	0	0	0	0	0	0	10	0	0	0
AT3G21140.1	| Symbols: | Pyridoxamine 5'-phosphate oxidase family protein | chr3:7409696-7412086 REVERSE LENGTH=387	43 kDa	2	4	0	4	8	0	2	10	0	1	0	0	0	3	4
AT3G52990.1	| Symbols: | Pyruvate kinase family protein | chr3:19649046-19652237 FORWARD LENGTH=527	57 kDa	0	0	0	0	0	4	8	0	4	0	0	0	4	2	0
AT3G55650.1	| Symbols: | Pyruvate kinase family protein | chr3:20647085-20648617 FORWARD LENGTH=510	55 kDa	0	1	0	0	0	0	0	0	0	0	0	1	2	1	0
AT4G36750.1	| Symbols: | Quinone reductase family protein | chr4:17324642-17326215 FORWARD LENGTH=273	29 kDa	0	6	1	8	2	0	8	12	8	2	0	0	4	8	4
AT3G19630.1	| Symbols: | Radical SAM superfamily protein | chr3:6818676-6820674 REVERSE LENGTH=372	41 kDa	0	1	0	0	0	1	0	0	0	0	0	0	0	2	0
AT5G59840.1	| Symbols: | Ras-related small GTP-binding family protein | chr5:24107450-24109049 REVERSE LENGTH=216	24 kDa	9	11	7	5	12	4	17	16	2	1	1	1	29	23	21
AT2G45820.1	| Symbols: | Remorin family protein | chr2:18863147-18864576 REVERSE LENGTH=190	21 kDa	6	9	6	7	6	6	9	11	4	7	0	5	3	12	12
AT3G61260.1	| Symbols: | Remorin family protein | chr3:22675403-22676701 REVERSE LENGTH=212	23 kDa	0	0	0	4	4	0	4	4	4	4	0	0	0	4	4
AT2G17850.1	| Symbols: | Rhodanese/Cell cycle control phosphatase superfamily protein | chr2:7760005-7760787 REVERSE LENGTH=156	18 kDa	0	0	0	0	2	0	9	0	0	3	2	0	0	1	0
AT3G07950.1	| Symbols: | rhomboid protein-related | chr3:2531982-2534277 FORWARD LENGTH=304	34 kDa	4	4	0	0	0	0	0	4	0	0	0	0	0	0	2
AT3G05560.1 (+2)	| Symbols: | Ribosomal L22e protein family | chr3:1614641-1615204 FORWARD LENGTH=124	14 kDa	7	8	0	13	37	10	11	24	6	21	8	4	11	9	17
AT5G27770.1	| Symbols: | Ribosomal L22e protein family | chr5:9836166-9837113 FORWARD LENGTH=124	14 kDa	6	8	0	9	38	0	11	24	0	19	10	0	0	9	11
AT4G15000.1 (+1)	| Symbols: | Ribosomal L27e protein family | chr4:8571896-8572303 FORWARD LENGTH=135	16 kDa	2	2	2	9	26	4	13	17	4	8	2	6	4	15	11
AT2G19730.1 (+2)	| Symbols: | Ribosomal L28e protein family | chr2:8511752-8512995 FORWARD LENGTH=143	16 kDa	32	43	21	71	88	77	63	61	52	32	32	34	58	59	58
AT4G29410.1 (+1)	| Symbols: | Ribosomal L28e protein family | chr4:14468439-14469964 REVERSE LENGTH=143	16 kDa	5	15	7	12	35	6	24	31	4	13	5	11	6	12	22
AT2G39390.1	| Symbols: | Ribosomal L29 family protein | chr2:16450803-16451762 REVERSE LENGTH=123	14 kDa	11	18	0	0	34	3	21	29	0	25	2	0	0	0	14
AT3G09500.1	| Symbols: | Ribosomal L29 family protein | chr3:2917047-2917895 FORWARD LENGTH=123	14 kDa	19	28	4	15	44	11	31	40	4	36	10	15	10	29	26
AT5G02610.1 (+1)	| Symbols: | Ribosomal L29 family protein | chr5:587611-588547 FORWARD LENGTH=123	14 kDa	0	14	0	0	32	0	15	27	0	23	0	0	0	12	0
AT2G43460.1 (+1)	| Symbols: | Ribosomal L38e protein family | chr2:18046285-18047292 REVERSE LENGTH=69	8 kDa	12	12	12	28	26	24	24	24	28	3	12	9	22	22	22
AT3G09200.1	| Symbols: | Ribosomal protein L10 family protein | chr3:2823364-2825020 REVERSE LENGTH=320	34 kDa	10	12	9	36	54	5	52	31	6	31	28	31	7	12	6
AT3G53430.1	| Symbols: | Ribosomal protein L11 family protein | chr3:19809895-19810395 REVERSE LENGTH=166	18 kDa	44	42	43	58	59	72	59	52	55	27	50	58	54	59	48
AT3G07110.1	| Symbols: | Ribosomal protein L13 family protein | chr3:2252092-2253332 FORWARD LENGTH=206	23 kDa	28	27	10	19	68	13	54	46	5	37	24	12	9	25	8
AT3G24830.1	| Symbols: | Ribosomal protein L13 family protein | chr3:9064613-9065871 FORWARD LENGTH=206	23 kDa	19	25	18	25	39	20	37	24	18	22	19	18	22	26	18
AT5G48760.1 (+1)	| Symbols: | Ribosomal protein L13 family protein | chr5:19771315-19772686 REVERSE LENGTH=206	24 kDa	10	20	0	22	28	14	31	21	0	21	10	10	17	22	12
AT5G23900.1	| Symbols: | Ribosomal protein L13e family protein | chr5:8064176-8065081 REVERSE LENGTH=206	23 kDa	6	6	0	0	13	0	12	9	0	0	0	0	0	0	0
AT4G27090.1	| Symbols: | Ribosomal protein L14 | chr4:13594104-13595187 REVERSE LENGTH=134	16 kDa	29	31	6	32	53	19	48	48	19	35	28	28	20	42	44
AT2G34480.1	| Symbols: | Ribosomal protein L18ae/LX family protein | chr2:14532916-14534161 REVERSE LENGTH=178	21 kDa	50	48	19	44	92	35	82	73	34	41	38	38	34	57	41
AT3G14600.1	| Symbols: | Ribosomal protein L18ae/LX family protein | chr3:4910773-4911933 FORWARD LENGTH=178	21 kDa	4	6	4	14	18	15	17	15	14	0	10	21	0	25	13
AT1G70600.1	| Symbols: | Ribosomal protein L18e/L15 superfamily protein | chr1:26621168-26621608 REVERSE LENGTH=146	16 kDa	43	39	22	47	64	49	51	56	31	35	40	47	39	42	36
AT5G27850.1	| Symbols: | Ribosomal protein L18e/L15 superfamily protein | chr5:9873169-9874297 FORWARD LENGTH=187	21 kDa	29	21	16	33	90	23	55	41	19	38	12	30	21	25	34
AT3G16780.1	| Symbols: | Ribosomal protein L19e family protein | chr3:5708982-5710249 FORWARD LENGTH=209	24 kDa	8	9	8	6	15	9	0	6	0	0	10	8	5	7	0
AT4G02230.1	| Symbols: | Ribosomal protein L19e family protein | chr4:979391-980640 REVERSE LENGTH=208	24 kDa	13	14	11	10	24	8	11	11	2	3	13	16	3	4	3
AT1G08360.1	| Symbols: | Ribosomal protein L1p/L10e family | chr1:2636231-2637694 FORWARD LENGTH=216	24 kDa	6	9	5	20	22	20	34	18	5	18	13	15	15	23	2
AT4G36130.1	| Symbols: | Ribosomal protein L2 family | chr4:17097613-17098656 FORWARD LENGTH=258	28 kDa	59	59	52	67	92	65	83	74	44	40	59	58	49	60	57
AT1G27400.1	| Symbols: | Ribosomal protein L22p/L17e family protein | chr1:9515230-9516725 FORWARD LENGTH=176	20 kDa	44	56	14	54	72	51	58	61	40	47	50	24	36	49	40
AT4G16720.1 (+1)	| Symbols: | Ribosomal protein L23/L15e family protein | chr4:9400156-9401315 REVERSE LENGTH=204	24 kDa	17	18	7	30	39	25	36	17	27	24	10	21	23	21	8
AT2G01250.1	| Symbols: | Ribosomal protein L30/L7 family protein | chr2:132943-134264 REVERSE LENGTH=242	28 kDa	37	48	37	49	93	35	71	61	23	33	35	36	25	38	43
AT2G44120.1 (+1)	| Symbols: | Ribosomal protein L30/L7 family protein | chr2:18249227-18250402 REVERSE LENGTH=242	28 kDa	38	38	33	26	92	15	59	62	18	33	17	15	14	19	19
AT3G13580.1 (+2)	| Symbols: | Ribosomal protein L30/L7 family protein | chr3:4433809-4435109 FORWARD LENGTH=244	28 kDa	17	20	9	0	57	0	29	0	12	13	0	0	0	0	0
AT5G56710.1	| Symbols: | Ribosomal protein L31e family protein | chr5:22944003-22944767 REVERSE LENGTH=119	14 kDa	1	2	2	2	5	5	2	4	4	7	9	7	5	4	0
AT4G18100.1	| Symbols: | Ribosomal protein L32e | chr4:10035715-10036475 REVERSE LENGTH=133	16 kDa	32	24	3	41	45	37	30	31	30	12	46	17	34	31	24
AT5G46430.1 (+1)	| Symbols: | Ribosomal protein L32e | chr5:18833429-18834409 FORWARD LENGTH=133	15 kDa	9	13	5	17	22	15	20	17	14	8	18	13	16	20	14
AT1G26880.1	| Symbols: | Ribosomal protein L34e superfamily protein | chr1:9315640-9316681 REVERSE LENGTH=120	14 kDa	23	23	6	15	31	12	21	25	18	13	20	11	2	18	15
AT1G41880.1	| Symbols: | Ribosomal protein L35Ae family protein | chr1:15651585-15652427 REVERSE LENGTH=111	13 kDa	13	8	12	9	8	19	10	8	10	5	26	23	11	11	7
AT3G55750.1	| Symbols: | Ribosomal protein L35Ae family protein | chr3:20698641-20699553 FORWARD LENGTH=111	13 kDa	13	8	12	8	0	18	8	0	8	0	30	25	8	15	0
AT3G53740.1 (+3)	| Symbols: | Ribosomal protein L36e family protein | chr3:19913921-19914813 REVERSE LENGTH=103	12 kDa	20	19	14	24	31	20	29	21	15	16	27	33	13	22	17
AT5G02450.1	| Symbols: | Ribosomal protein L36e family protein | chr5:533501-534394 FORWARD LENGTH=108	12 kDa	23	28	17	28	31	27	28	18	19	9	30	32	23	24	15
AT2G25210.1 (+1)	| Symbols: | Ribosomal protein L39 family protein | chr2:10740157-10740379 FORWARD LENGTH=44	6 kDa	6	8	0	5	9	5	5	7	4	7	2	7	7	7	2
AT3G09630.1	| Symbols: | Ribosomal protein L4/L1 family | chr3:2953813-2955444 FORWARD LENGTH=406	45 kDa	83	86	93	86	135	77	117	107	59	69	79	108	61	95	70
AT5G02870.1	| Symbols: | Ribosomal protein L4/L1 family | chr5:657830-659526 FORWARD LENGTH=407	45 kDa	75	74	68	77	114	72	90	97	47	68	68	89	62	86	67
AT1G33120.1 (+1)	| Symbols: | Ribosomal protein L6 family | chr1:12010986-12012223 FORWARD LENGTH=194	22 kDa	74	77	41	105	146	63	98	128	55	31	57	32	50	73	101
AT4G10450.1	| Symbols: | Ribosomal protein L6 family | chr4:6463201-6464458 REVERSE LENGTH=194	22 kDa	1	1	2	15	18	15	0	0	0	1	9	4	1	18	1
AT1G74050.1	| Symbols: | Ribosomal protein L6 family protein | chr1:27847256-27848680 REVERSE LENGTH=233	26 kDa	28	33	25	38	39	26	27	23	25	27	26	32	14	49	19
AT1G18540.1	| Symbols: | Ribosomal protein L6 family protein | chr1:6377448-6378548 REVERSE LENGTH=233	26 kDa	18	26	12	39	30	21	22	27	25	22	19	15	10	24	14
AT1G15930.1 (+1)	| Symbols: | Ribosomal protein L7Ae/L30e/S12e/Gadd45 family protein | chr1:5471702-5472741 FORWARD LENGTH=144	15 kDa	0	0	0	14	10	10	8	0	2	5	15	10	9	6	4
AT2G32060.1 (+2)	| Symbols: | Ribosomal protein L7Ae/L30e/S12e/Gadd45 family protein | chr2:13639228-13640104 REVERSE LENGTH=144	15 kDa	0	0	0	24	8	20	14	0	8	9	12	16	20	12	12
AT2G47610.1	| Symbols: | Ribosomal protein L7Ae/L30e/S12e/Gadd45 family protein | chr2:19529854-19531401 FORWARD LENGTH=257	29 kDa	21	32	4	18	48	7	23	22	7	23	0	19	7	6	6
AT3G62870.1	| Symbols: | Ribosomal protein L7Ae/L30e/S12e/Gadd45 family protein | chr3:23242862-23244273 REVERSE LENGTH=256	29 kDa	21	30	2	13	39	13	19	23	0	25	0	16	12	12	0
AT5G08180.1 (+1)	| Symbols: | Ribosomal protein L7Ae/L30e/S12e/Gadd45 family protein | chr5:2631843-2633374 REVERSE LENGTH=156	17 kDa	2	2	1	19	17	17	13.7	16	14	4	11	0	1	0	0
AT5G20160.2	| Symbols: | Ribosomal protein L7Ae/L30e/S12e/Gadd45 family protein | chr5:6804075-6805102 REVERSE LENGTH=160	18 kDa	10	4	2	11	33	7	16	0	0	10	7	10	12	14	8
AT5G53070.1	| Symbols: | Ribosomal protein L9/RNase H1 | chr5:21518837-21520167 FORWARD LENGTH=221	25 kDa	5	4	0	2	2	2	0	2	2	0	0	0	0	4	3
AT3G45030.1 (+2)	| Symbols: | Ribosomal protein S10p/S20e family protein | chr3:16471606-16472312 REVERSE LENGTH=124	14 kDa	8	10	8	20	22	18	30	25	12	14	12	13	17	21	19
AT2G36160.1	| Symbols: | Ribosomal protein S11 family protein | chr2:15169925-15171159 FORWARD LENGTH=150	16 kDa	49	50	34	0	68	0	70	61	0	0	0	0	0	0	0
AT3G52580.1	| Symbols: | Ribosomal protein S11 family protein | chr3:19503324-19504701 FORWARD LENGTH=150	16 kDa	0	46	0	0	58	0	60	55	0	27	40	0	0	40	0
AT3G11510.1	| Symbols: | Ribosomal protein S11 family protein | chr3:3623757-3624866 REVERSE LENGTH=150	16 kDa	49	54	36	55	72	51	72	65	26	34	48	58	43	56	43
AT5G02960.1	| Symbols: | Ribosomal protein S12/S23 family protein | chr5:693280-694396 REVERSE LENGTH=142	16 kDa	13	16	13	16	26	33	16	18	31	33	29	33	16	26	20
AT3G60770.1	| Symbols: | Ribosomal protein S13/S15 | chr3:22460525-22461656 REVERSE LENGTH=151	17 kDa	0	0	47	0	87	55	75	77	0	39	36	61	36	50	40
AT3G43980.1 (+2)	| Symbols: | Ribosomal protein S14p/S29e family protein | chr3:15778555-15779235 REVERSE LENGTH=56	6 kDa	4	0	4	12	8	4	8	8	8	4	4	9	4	6	8
AT3G02080.1	| Symbols: | Ribosomal protein S19e family protein | chr3:364138-365161 REVERSE LENGTH=143	16 kDa	40	48	43	63	73	44	65	60	50	31	44	53	32	65	71
AT5G61170.1	| Symbols: | Ribosomal protein S19e family protein | chr5:24611158-24612202 FORWARD LENGTH=143	16 kDa	21	22	19	48	49	33	46	44	30	23	23	36	27	33	44
AT5G27700.1	| Symbols: | Ribosomal protein S21e | chr5:9807541-9808048 REVERSE LENGTH=82	9 kDa	2	1	2	5	2	4	4	0	2	2	2	1	4	4	2
AT3G04920.1	| Symbols: | Ribosomal protein S24e family protein | chr3:1360989-1362065 FORWARD LENGTH=133	15 kDa	18	34	12	37	60	22	53	50	12	24	27	31	21	36	26
AT5G28060.1	| Symbols: | Ribosomal protein S24e family protein | chr5:10069791-10070792 REVERSE LENGTH=133	15 kDa	0	0	0	15	34	0	18	24	0	12	12	0	0	16	0
AT2G21580.1 (+1)	| Symbols: | Ribosomal protein S25 family protein | chr2:9236629-9237510 FORWARD LENGTH=108	12 kDa	19	22	1	19	45	10	35	43	6	24	4	4	6	20	30
AT4G34555.1	| Symbols: | Ribosomal protein S25 family protein | chr4:16504381-16505339 REVERSE LENGTH=108	12 kDa	12	17	0	15	40	10	34	40	6	19	2	0	0	13	23
AT4G39200.1 (+1)	| Symbols: | Ribosomal protein S25 family protein | chr4:18257464-18258464 FORWARD LENGTH=108	12 kDa	33	34	3	27	56	12	47	65	5	25	4	5	6	32	36
AT2G40510.1	| Symbols: | Ribosomal protein S26e family protein | chr2:16918506-16919623 FORWARD LENGTH=133	15 kDa	12	15	10	15	18	26	12	8	19	0	30	6	20	0	10
AT2G40590.1	| Symbols: | Ribosomal protein S26e family protein | chr2:16945215-16946345 REVERSE LENGTH=131	15 kDa	12	17	10	17	18	26	15	10	19	8	33	8	20	18	14
AT3G56340.1	| Symbols: | Ribosomal protein S26e family protein | chr3:20892309-20893343 REVERSE LENGTH=130	15 kDa	21	27	21	21	28	33	25	18	20	15	42	25	28	28	16
AT3G53870.1	| Symbols: | Ribosomal protein S3 family protein | chr3:19951547-19952782 FORWARD LENGTH=249	27 kDa	9	15	4	18	61	11	35	30	8	10	9	5	8	12	9
AT2G19750.1 (+2)	| Symbols: | Ribosomal protein S30 family protein | chr2:8515037-8515806 FORWARD LENGTH=62	7 kDa	14	14	9	16	22	18	18	24	14	16	10	16	10	14	14
AT3G04840.1	| Symbols: | Ribosomal protein S3Ae | chr3:1329751-1331418 FORWARD LENGTH=262	30 kDa	38	43	25	38	76	28	56	53	24	18	42	27	17	34	29
AT4G34670.1	| Symbols: | Ribosomal protein S3Ae | chr4:16548724-16550222 FORWARD LENGTH=262	30 kDa	33	34	25	21	83	19	43	49	0	8	32	26	0	19	13
AT5G58420.1	| Symbols: | Ribosomal protein S4 (RPS4A) family protein | chr5:23619599-23620896 FORWARD LENGTH=262	30 kDa	63	79	61	83	112	83	101	77	61	52	81	74	80	99	59
AT5G39850.1	| Symbols: | Ribosomal protein S4 | chr5:15950053-15951171 FORWARD LENGTH=197	23 kDa	26	27	0	29	43	0	40	34	0	19	22	23	22	32	0
AT5G15200.1	| Symbols: | Ribosomal protein S4 | chr5:4935124-4936334 REVERSE LENGTH=198	23 kDa	52	50	27	43	75	46	68	58	35	38	38	36	36	52	22
AT5G18380.1 (+1)	| Symbols: | Ribosomal protein S5 domain 2-like superfamily protein | chr5:6090253-6090693 REVERSE LENGTH=146	17 kDa	12	14	3	22	59	4	39	30	10	17	18	12	2	21	11
AT2G41840.1	| Symbols: | Ribosomal protein S5 family protein | chr2:17460016-17461398 REVERSE LENGTH=285	31 kDa	49	56	24	50	77	30	66	54	22	20	31	27	32	54	39
AT1G48830.1 (+1)	| Symbols: | Ribosomal protein S7e family protein | chr1:18059854-18060935 REVERSE LENGTH=191	22 kDa	28	30	32	26	35	40	37	28	18	22	44	26	18	38	22
AT3G02560.1 (+1)	| Symbols: | Ribosomal protein S7e family protein | chr3:542341-543168 FORWARD LENGTH=191	22 kDa	14	12	15	28	28	24	38	28	20	9	24	24	18	27	12
AT5G16130.1	| Symbols: | Ribosomal protein S7e family protein | chr5:5268984-5269912 FORWARD LENGTH=190	22 kDa	37	38	34	34	58	33	48	51	24	15	39	24	33	43	24
AT5G20290.1	| Symbols: | Ribosomal protein S8e family protein | chr5:6851695-6853012 REVERSE LENGTH=222	25 kDa	60	48	54	76	113	81	79	75	48	39	103	75	49	91	36
AT1G16790.1	| Symbols: | ribosomal protein-related | chr1:5744638-5745072 FORWARD LENGTH=144	15 kDa	2	2	2	0	0	0	0	0	0	0	0	0	0	0	0
AT2G04390.1	| Symbols: | Ribosomal S17 family protein | chr2:1527911-1528336 FORWARD LENGTH=141	16 kDa	34	36	1	20	46	15	30	39	6	28	20	11	8	20	28
AT3G01800.1	| Symbols: | Ribosome recycling factor | chr3:286020-287543 FORWARD LENGTH=267	29 kDa	0	0	0	1	4	0	0	1	2	1	0	0	1	5	6
AT5G41520.1	| Symbols: | RNA binding Plectin/S10 domain-containing protein | chr5:16609377-16610583 REVERSE LENGTH=180	20 kDa	7	11	13	30	27	24	27	36	27	2	5	10	21	31	31
AT5G52650.1	| Symbols: | RNA binding Plectin/S10 domain-containing protein | chr5:21355781-21357003 REVERSE LENGTH=179	20 kDa	10	17	0	43	39	9	29	27	22	7	0	0	0	12	62
AT2G14870.1	| Symbols: | RNA-binding (RRM/RBD/RNP motifs) family protein | chr2:6391172-6391477 FORWARD LENGTH=101	12 kDa	0	1	2	0	0	4	0	0	5	0	1	0	2	0	4
AT5G40490.1	| Symbols: | RNA-binding (RRM/RBD/RNP motifs) family protein | chr5:16225483-16227423 FORWARD LENGTH=423	42 kDa	0	0	0	5	2	0	2	0	0	0	0	0	0	2	4
AT5G02530.1 (+1)	| Symbols: | RNA-binding (RRM/RBD/RNP motifs) family protein | chr5:564332-565776 REVERSE LENGTH=292	31 kDa	1	0	0	2	10	0	4	6	0	2	0	0	0	7	8
AT3G15640.1 (+1)	| Symbols: | Rubredoxin-like superfamily protein | chr3:5299273-5301371 FORWARD LENGTH=176	19 kDa	4	8	0	10	19	4	19	25	0	10	4	20	9	9	26
AT1G29790.1 (+1)	| Symbols: | S-adenosyl-L-methionine-dependent methyltransferases superfamily protein | chr1:10430025-10431161 FORWARD LENGTH=378	42 kDa	0	0	0	2	0	4	0	0	4	2	0	0	4	4	0
AT5G39410.1	| Symbols: | Saccharopine dehydrogenase | chr5:15768415-15770274 REVERSE LENGTH=454	50 kDa	12	11	1	14	10	14	12	11	18	6	4	3	18	15	15
AT4G39680.1 (+1)	| Symbols: | SAP domain-containing protein | chr4:18414604-18416938 REVERSE LENGTH=633	69 kDa	2	8	0	9	9	4	5	5	6	4	4	4	2	8	4
AT1G72160.1	| Symbols: | Sec14p-like phosphatidylinositol transfer family protein | chr1:27153823-27155609 REVERSE LENGTH=490	56 kDa	8	8	0	0	2	0	0	0	0	0	0	0	0	3	0
AT2G34250.1 (+1)	| Symbols: | SecY protein transport family protein | chr2:14462635-14464572 FORWARD LENGTH=475	52 kDa	5	2	2	8.8	8	6	13	12	10	4	0	0	6	8	14
AT5G05550.1 (+1)	| Symbols: | sequence-specific DNA binding transcription factors | chr5:1639344-1640550 REVERSE LENGTH=246	28 kDa	1	2	4	1	0	0	1	1	1	0	1	0	0	0	0
AT4G18060.1	| Symbols: | SH3 domain-containing protein | chr4:10027668-10029662 REVERSE LENGTH=351	40 kDa	0	2	1	1	0	4	0	3	4	2	1	1	1	2	4
AT4G34660.1 (+1)	| Symbols: | SH3 domain-containing protein | chr4:16545595-16548294 REVERSE LENGTH=368	41 kDa	2	1	2	4	4	2	4	4	2	7	8	8.5	0	4	4
AT5G05670.1 (+1)	| Symbols: | signal recognition particle binding | chr5:1695916-1697534 REVERSE LENGTH=260	29 kDa	4	2	3	8	8	8	4	1	11	2	3	3	6	5	8
AT2G18740.1	| Symbols: | Small nuclear ribonucleoprotein family protein | chr2:8123334-8124710 FORWARD LENGTH=88	10 kDa	1	1	1	7	6	10	4	6	3	0	5	4	1	4	2
AT1G53210.1	| Symbols: | sodium/calcium exchanger family protein / calcium-binding EF hand family protein | chr1:19844790-19847533 FORWARD LENGTH=585	63 kDa	2	3	0	0	12	0	0	7	2	0	0	0	0	0	2
AT1G69840.1 (+6)	| Symbols: | SPFH/Band 7/PHB domain-containing membrane-associated protein family | chr1:26293932-26295150 REVERSE LENGTH=286	31 kDa	8	10	0	0	13	0	7	20	6	0	3	0	6	10	12
AT3G01290.1	| Symbols: | SPFH/Band 7/PHB domain-containing membrane-associated protein family | chr3:88252-89356 REVERSE LENGTH=285	31 kDa	24	29	9	16	16	9	23	14	40	10	9	18	37	31	30
AT4G27585.1	| Symbols: | SPFH/Band 7/PHB domain-containing membrane-associated protein family | chr4:13766984-13769832 REVERSE LENGTH=411	45 kDa	38	18	13	21	16	19	22	20	48	16	47	16	33	14	47
AT5G51570.1	| Symbols: | SPFH/Band 7/PHB domain-containing membrane-associated protein family | chr5:20949511-20951234 FORWARD LENGTH=292	32 kDa	4	6	6	8	4	6	4	5	12	0	0	8	12	10	6
AT5G08300.1	| Symbols: | Succinyl-CoA ligase, alpha subunit | chr5:2667579-2669672 FORWARD LENGTH=347	36 kDa	9	12	8	39	11	20	42	17	29	22	22	25	25	22	25
AT3G27570.1	| Symbols: | Sucrase/ferredoxin-like family protein | chr3:10214276-10216681 REVERSE LENGTH=379	42 kDa	8	4	0	8	8	0	9	4	8	0	2	0	2	6	8
AT1G24510.1	| Symbols: | TCP-1/cpn60 chaperonin family protein | chr1:8685504-8688101 REVERSE LENGTH=535	59 kDa	18	18	19	15	31	8	13	21	8	19	17	12	5	19	13
AT3G03960.1	| Symbols: | TCP-1/cpn60 chaperonin family protein | chr3:1024432-1027604 FORWARD LENGTH=549	59 kDa	18	15	12	15	40	0	12	23	0	34	31	28	0	27	19
AT3G11830.1	| Symbols: | TCP-1/cpn60 chaperonin family protein | chr3:3732734-3736156 FORWARD LENGTH=557	60 kDa	0	2	0	0	18	2	8	6	0	10	0	1	0	4	6
AT3G13470.1	| Symbols: | TCP-1/cpn60 chaperonin family protein | chr3:4389685-4392624 FORWARD LENGTH=596	63 kDa	10	10	29	11	15	18	19	11	9	9	20	29	12	17	19
AT3G02530.1	| Symbols: | TCP-1/cpn60 chaperonin family protein | chr3:528806-532457 REVERSE LENGTH=535	59 kDa	4	8	6	4	42	0	6	26	0	12	18	10	2	3	3
AT3G18190.1	| Symbols: | TCP-1/cpn60 chaperonin family protein | chr3:6232226-6233836 FORWARD LENGTH=536	58 kDa	7	4	0	7	30	0	5	17	0	4	0	0	0	9	4
AT5G20890.1	| Symbols: | TCP-1/cpn60 chaperonin family protein | chr5:7087020-7089906 REVERSE LENGTH=527	57 kDa	8	4	8	8	40	2	6	21	4	10	12	6	0	8	4
AT5G26360.1	| Symbols: | TCP-1/cpn60 chaperonin family protein | chr5:9255561-9258891 REVERSE LENGTH=555	60 kDa	20	17	20	24	37	21	20	20	2	20	25	42	10	30	13
AT4G28770.2	| Symbols: | Tetraspanin family protein | chr4:14212177-14213896 REVERSE LENGTH=325	36 kDa	0	0	0	4	0	0	2	0	4	0	0	4	2	6	4
AT3G52140.1 (+2)	| Symbols: | tetratricopeptide repeat (TPR)-containing protein | chr3:19333232-19341295 FORWARD LENGTH=1403	153 kDa	1	2	2	0	20	0	5	3	0	7	9	10.3	0	11	0
AT4G33070.1	| Symbols: | Thiamine pyrophosphate dependent pyruvate decarboxylase family protein | chr4:15952519-15954676 REVERSE LENGTH=607	66 kDa	57	39	4	24	44	16	48	30	8	16	35	28	18	47	8
AT5G44920.1	| Symbols: | Toll-Interleukin-Resistance (TIR) domain family protein | chr5:18138965-18139994 FORWARD LENGTH=255	30 kDa	2	1	0	3	10	0	8	32	10	0	0	0	0	7	2
AT2G04170.1 (+2)	| Symbols: | TRAF-like family protein | chr2:1417404-1419156 REVERSE LENGTH=420	44 kDa	15	16	0	14	14	12	21	20	21	6	12	0	12	12	14
AT3G20370.1	| Symbols: | TRAF-like family protein | chr3:7105481-7107079 FORWARD LENGTH=379	43 kDa	4	5	4	2	10	0	11	20	4	1	1	1	13	15	13
AT5G26260.1	| Symbols: | TRAF-like family protein | chr5:9200492-9202153 FORWARD LENGTH=351	40 kDa	40	58	4	81	66	27	80	70	67	36	24	7	46	62	67
AT5G26280.1 (+1)	| Symbols: | TRAF-like family protein | chr5:9208724-9210403 FORWARD LENGTH=350	39 kDa	55	60	6	106	51	52	69	68	128	32	36	10	49	39	81
AT3G63460.1	| Symbols: | transducin family protein / WD-40 repeat family protein | chr3:23431009-23437241 REVERSE LENGTH=1104	120 kDa	14	9	4	12	12	7	10	6	4	4	4	4	0	11	18
AT3G01340.1 (+1)	| Symbols: | Transducin/WD40 repeat-like superfamily protein | chr3:127557-128465 REVERSE LENGTH=302	33 kDa	0	0	0	3	0	3	0	0	0	0	2	0	0	1	0
AT5G24710.1	| Symbols: | Transducin/WD40 repeat-like superfamily protein | chr5:8459148-8467920 REVERSE LENGTH=1377	148 kDa	7	4	13	8	4	8	6	12	8	2	6	9	8	8	8
AT3G60750.1 (+1)	| Symbols: | Transketolase | chr3:22454004-22456824 FORWARD LENGTH=741	80 kDa	3	4	4	10	18	0	14	10	0	2	2	1	15	16	18
AT1G57720.1 (+1)	| Symbols: | Translation elongation factor EF1B, gamma chain | chr1:21377873-21380114 FORWARD LENGTH=413	46 kDa	24	25	31	28	39	23	41	30	26	16	24	20	37	27	23
AT1G09640.1	| Symbols: | Translation elongation factor EF1B, gamma chain | chr1:3120162-3122152 FORWARD LENGTH=414	47 kDa	24	24	30	28	29	30	35	23	26	16	30	24	35	22	24
AT1G09590.1 (+1)	| Symbols: | Translation protein SH3-like family protein | chr1:3106549-3107606 FORWARD LENGTH=164	19 kDa	24	33	17	27	73	26	45	50	21	28	25	18	26	47	24
AT3G49910.1	| Symbols: | Translation protein SH3-like family protein | chr3:18504311-18504751 FORWARD LENGTH=146	17 kDa	28	39	23	49	62	55	52	46	39	22	40	32	42	44	23
AT2G21160.1	| Symbols: | Translocon-associated protein (TRAP), alpha subunit | chr2:9068428-9070207 FORWARD LENGTH=258	28 kDa	8	8	12	12	8	19	8	8	18	4	10	14	18	8	8
AT2G38550.1	| Symbols: | Transmembrane proteins 14C | chr2:16132178-16134229 FORWARD LENGTH=335	37 kDa	19	19	0	12	21	6	13	22	17	13	2	0	8	19	25
AT3G57280.1	| Symbols: | Transmembrane proteins 14C | chr3:21193960-21195547 FORWARD LENGTH=226	24 kDa	7	7	8	6	4	4	4	6	8	1	1	1	4	4	8
AT1G06530.1	| Symbols: | Tropomyosin-related | chr1:2001625-2002596 FORWARD LENGTH=323	36 kDa	4	6	0	0	2	0	0	0	0	4	0	0	0	0	0
AT3G57890.1	| Symbols: | Tubulin binding cofactor C domain-containing protein | chr3:21438271-21441695 FORWARD LENGTH=573	63 kDa	8	2	0	0	2	0	2	2	0	2	0	0	0	0	0
AT1G15120.1	| Symbols: | Ubiquinol-cytochrome C reductase hinge protein | chr1:5203091-5203897 FORWARD LENGTH=69	8 kDa	2	2	3	35	37	33	27	25	25	44	42	47	44	47	49
AT5G13430.1	| Symbols: | Ubiquinol-cytochrome C reductase iron-sulfur subunit | chr5:4305414-4307399 REVERSE LENGTH=272	30 kDa	13	11	10	12	16	7	14	18	9	2	4	2	14	13	16
AT3G52730.1	| Symbols: | ubiquinol-cytochrome C reductase UQCRX/QCR9-like family protein | chr3:19543146-19544167 REVERSE LENGTH=72	8 kDa	18	25	16	32	28	32	28	26	39	12	15	16	26	24	29
AT1G52430.1	| Symbols: | Ubiquitin carboxyl-terminal hydrolase-related protein | chr1:19531350-19535955 REVERSE LENGTH=1136	130 kDa	0	0	0	2	0	0	0	0	0	0	0	0	0	1	0
AT2G45060.1	| Symbols: | Uncharacterised conserved protein UCP022280 | chr2:18584674-18586688 REVERSE LENGTH=272	30 kDa	2	2	0	1	5	5	2	8	4	0	0	0	2	0	14
AT4G22310.1	| Symbols: | Uncharacterised protein family (UPF0041) | chr4:11791443-11792638 FORWARD LENGTH=108	?	6	14	3	6	5	0	4	12	8	1	2	0	6	3	10
AT5G20090.1 (+2)	| Symbols: | Uncharacterised protein family (UPF0041) | chr5:6787246-6788000 REVERSE LENGTH=110	12 kDa	8	4	0	8	2	0	8	8	4	4	0	0	4	2	8
AT4G15545.1	| Symbols: | unknown protein; BEST Arabidopsis thaliana protein match is: unknown protein (TAIR:AT1G16520.1); Has 30201 Blast hits to 17322 proteins in 780 species: Archae - 12; Bacteria - 1396; Metazoa - 17338; Fungi - 3422; Plants - 5037; Viruses - 0; Other Eukaryotes - 2996 (source: NCBI BLink). | chr4:8875932-8877567 FORWARD LENGTH=337	37 kDa	1	1	0	0	0	0	0	0	0	0	0	0	0	1	0
AT5G59613.1 (+2)	| Symbols: | unknown protein; BEST Arabidopsis thaliana protein match is: unknown protein (TAIR:AT3G46430.1); Has 30201 Blast hits to 17322 proteins in 780 species: Archae - 12; Bacteria - 1396; Metazoa - 17338; Fungi - 3422; Plants - 5037; Viruses - 0; Other Eukaryotes - 2996 (source: NCBI BLink). | chr5:24016162-24016500 REVERSE LENGTH=55	7 kDa	4	7	0	0	8	0	8	8	0	2	0	0	0	0	3
AT2G42310.1	| Symbols: | unknown protein; BEST Arabidopsis thaliana protein match is: unknown protein (TAIR:AT3G57785.1); Has 115 Blast hits to 115 proteins in 48 species: Archae - 0; Bacteria - 0; Metazoa - 4; Fungi - 44; Plants - 67; Viruses - 0; Other Eukar	?	12	10	0	8	0	12	0	2	12	4	9	0	10	4	4
AT3G47833.1	| Symbols: | unknown protein; BEST Arabidopsis thaliana protein match is: unknown protein (TAIR:AT5G62575.2); Has 42 Blast hits to 42 proteins in 12 species: Archae - 0; Bacteria - 0; Metazoa - 0; Fungi - 0; Plants - 42; Viruses - 0; Other Eukaryot	?	4	4	0	0	4	0	4	5	2	4	0	0	0	0	4
AT2G35790.1	| Symbols: | unknown protein; CONTAINS InterPro DOMAIN/s: Protein of unknown function DUF1301 (InterPro:IPR009724); Has 116 Blast hits to 116 proteins in 49 species: Archae - 0; Bacteria - 0; Metazoa - 53; Fungi - 6; Plants - 49; Viruses - 0; Other Eukaryotes - 8 (source: NCBI BLink). | chr2:15040735-15041976 FORWARD LENGTH=238	26 kDa	0	8	0	4	4	0	4	4	7	4	0	0	4	2	6
AT3G02900.2	| Symbols: | unknown protein; FUNCTIONS IN: molecular_function unknown; INVOLVED IN: biological_process unknown; EXPRESSED IN: 22 plant structures; EXPRESSED DURING: 13 growth stages; BEST Arabidopsis thaliana protein match is: unknown protein (TAIR:AT5G16660.1). | chr3:645810-647445 FORWARD LENGTH=161	17 kDa	4	10	2	6	4	4	6	4	8	4	0	4	6	8	15
AT3G32930.1	| Symbols: | unknown protein; FUNCTIONS IN: molecular_function unknown; INVOLVED IN: biological_process unknown; LOCATED IN: chloroplast envelope; EXPRESSED IN: 22 plant structures; EXPRESSED DURING: 13 growth stages; Has 57 Blast hits to 57 proteins in 11 species: Archae - 0; Bacteria - 0; Metazoa - 0; Fungi - 0; Plants - 57; Viruses - 0; Other Eukaryotes - 0 (source: NCBI BLink). | chr3:1348959…	27 kDa	0	1	0	2	4	0	0	6	3	0	0	0	0	5	8
AT5G08540.1	| Symbols: | unknown protein; FUNCTIONS IN: molecular_function unknown; INVOLVED IN: biological_process unknown; LOCATED IN: chloroplast thylakoid membrane, chloroplast, chloroplast envelope; EXPRESSED IN: 24 plant structures; EXPRESSED DURING: 13 growth stages; Has 30201 Blast hits to 17322 proteins in 780 species: Archae - 12; Bacteria - 1396; Metazoa - 17338; Fungi - 3422; Plants - 5037; Virus…	39 kDa	3	0	0	8	10	0	9	10	6	2	0	0	0	6	14
AT5G16660.1	| Symbols: | unknown protein; FUNCTIONS IN: molecular_function unknown; INVOLVED IN: biological_process unknown; LOCATED IN: chloroplast thylakoid membrane, chloroplast, membrane, chloroplast envelope; EXPRESSED IN: 23 plant structures; EXPRESSED D	?	10	12	10	8	4	12	10	10	14	2	10	12	14	14	18
AT3G49720.1 (+1)	| Symbols: | unknown protein; FUNCTIONS IN: molecular_function unknown; INVOLVED IN: biological_process unknown; LOCATED IN: chloroplast thylakoid membrane, Golgi apparatus, plasma membrane, membrane; EXPRESSED IN: 25 plant structures; EXPRESSED DURING: 15 growth stages; BEST Arabidopsis thaliana protein match is: unknown protein (TAIR:AT5G65810.1); Has 64 Blast hits to 64 proteins in 11 species:…	29 kDa	7	8	7	2	0	4	2	4	6	1	1	1	3	2	2
AT2G30930.1	| Symbols: | unknown protein; FUNCTIONS IN: molecular_function unknown; INVOLVED IN: biological_process unknown; LOCATED IN: chloroplast, plasma membrane, membrane; EXPRESSED IN: 24 plant structures; EXPRESSED DURING: 14 growth stages; BEST Arabido	?	6	3	0	6	5	0	16	4	2	5	0	0	4	8	2
AT3G23450.1	| Symbols: | unknown protein; FUNCTIONS IN: molecular_function unknown; INVOLVED IN: biological_process unknown; LOCATED IN: endomembrane system; EXPRESSED IN: 14 plant structures; EXPRESSED DURING: 8 growth stages; Has 694543 Blast hits to 47111 p	?	26	26	7	22	30	31	39	24	48	4	18	22	107	25	45
AT5G53650.1	| Symbols: | unknown protein; FUNCTIONS IN: molecular_function unknown; INVOLVED IN: biological_process unknown; LOCATED IN: endomembrane system; EXPRESSED IN: 23 plant structures; EXPRESSED DURING: 15 growth stages; Has 30201 Blast hits to 17322 proteins in 780 species: Archae - 12; Bacteria - 1396; Metazoa - 17338; Fungi - 3422; Plants - 5037; Viruses - 0; Other Eukaryotes - 2996 (source: NCBI …	8 kDa	4	7	6	8	0	8	0	0	8	0	8	4	8	4	8
AT5G03460.1	| Symbols: | unknown protein; FUNCTIONS IN: molecular_function unknown; INVOLVED IN: biological_process unknown; LOCATED IN: endomembrane system; EXPRESSED IN: 24 plant structures; EXPRESSED DURING: 15 growth stages; Has 30201 Blast hits to 17322 proteins in 780 species: Archae - 12; Bacteria - 1396; Metazoa - 17338; Fungi - 3422; Plants - 5037; Viruses - 0; Other Eukaryotes - 2996 (source: NCBI …	10 kDa	2	6	1	6	8	4	5	8	8	0	0	0	0	4	8
AT4G01985.1	| Symbols: | unknown protein; FUNCTIONS IN: molecular_function unknown; INVOLVED IN: biological_process unknown; LOCATED IN: endomembrane system; Has 35333 Blast hits to 34131 proteins in 2444 species: Archae - 798; Bacteria - 22429; Metazoa - 974; Fungi - 991; Plants - 531; Viruses - 0; Other Eukaryotes - 9610 (source: NCBI BLink). | chr4:866387-868126 REVERSE LENGTH=579	43 kDa	0	0	1	0	0	1	0	1	0	0	0	0	0	1	0
AT5G42960.1	| Symbols: | unknown protein; FUNCTIONS IN: molecular_function unknown; INVOLVED IN: biological_process unknown; LOCATED IN: mitochondrion, chloroplast, plastid, chloroplast envelope; EXPRESSED IN: 24 plant structures; EXPRESSED DURING: 13 growth s	?	4	5	0	0	0	2	0	6	8	4	6	2	2	8	3
AT2G46540.1	| Symbols: | unknown protein; FUNCTIONS IN: molecular_function unknown; INVOLVED IN: biological_process unknown; LOCATED IN: mitochondrion, membrane; EXPRESSED IN: 25 plant structures; EXPRESSED DURING: 16 growth stages; Has 42 Blast hits to 42 proteins in 11 species: Archae - 0; Bacteria - 0; Metazoa - 0; Fungi - 0; Plants - 42; Viruses - 0; Other Eukaryotes - 0 (source: NCBI BLink). | chr2:1911…	7 kDa	4	4	3	10	4	3	8	4	6	4	0	0	11	11	16
AT2G40765.1	| Symbols: | unknown protein; FUNCTIONS IN: molecular_function unknown; INVOLVED IN: biological_process unknown; LOCATED IN: mitochondrion, mitochondrial respiratory chain complex III; EXPRESSED IN: 24 plant structures; EXPRESSED DURING: 15 growth stages; Has 32 Blast hits to 32 proteins in 11 species: Archae - 0; Bacteria - 0; Metazoa - 0; Fungi - 0; Plants - 32; Viruses - 0; Other Eukaryotes - …	6 kDa	6	8	4	10	6	11	10	6	9	10	12	16	8	8	10
AT4G20150.1	| Symbols: | unknown protein; FUNCTIONS IN: molecular_function unknown; INVOLVED IN: biological_process unknown; LOCATED IN: mitochondrion, plasma membrane, mitochondrial respiratory chain complex I, respiratory chain complex I; EXPRESSED IN: 24 plant structures; EXPRESSED DURING: 15 growth stages; Has 30201 Blast hits to 17322 proteins in 780 species: Archae - 12; Bacteria - 1396; Metazoa - 1733…	9 kDa	4	6	0	4	6	4	4	6	8	4	0	0	4	4	6
AT1G53760.1	| Symbols: | unknown protein; FUNCTIONS IN: molecular_function unknown; INVOLVED IN: biological_process unknown; LOCATED IN: mitochondrion, plasma membrane, plastid, membrane; EXPRESSED IN: 25 plant structures; EXPRESSED DURING: 13 growth stages; CONTAINS InterPro DOMAIN/s: Protein of unknown function DUF2343 (InterPro:IPR018786); Has 171 Blast hits to 171 proteins in 90 species: Archae - 0; Bact…	31 kDa	3	3	4	0	4	6	4	4	4	2	0	0	4	4	4
AT1G08480.1	| Symbols: | unknown protein; FUNCTIONS IN: molecular_function unknown; INVOLVED IN: biological_process unknown; LOCATED IN: mitochondrion, plasma membrane, plastid, vacuole; EXPRESSED IN: 27 plant structures; EXPRESSED DURING: 15 growth stages; Has 39 Blast hits to 39 proteins in 13 species: Archae - 0; Bacteria - 0; Metazoa - 0; Fungi - 0; Plants - 39; Viruses - 0; Other Eukaryotes - 0 (source:…	16 kDa	15	16	14	16	11	14	9	17	16	3	4	3	5	7	6
AT1G55160.3	| Symbols: | unknown protein; FUNCTIONS IN: molecular_function unknown; INVOLVED IN: biological_process unknown; LOCATED IN: mitochondrion, plastid; EXPRESSED IN: 22 plant structures; EXPRESSED DURING: 13 growth stages; BEST Arabidopsis thaliana protein match is: unknown protein (TAIR:AT2G19530.1); Has 63 Blast hits to 63 proteins in 14 species: Archae - 0; Bacteria - 0; Metazoa - 0; Fungi - 0; P…	24 kDa	0	4	0	2	4	0	4	6	9	0	0	0	4	2	6
AT4G30010.1	| Symbols: | unknown protein; FUNCTIONS IN: molecular_function unknown; INVOLVED IN: biological_process unknown; LOCATED IN: mitochondrion, plastid; EXPRESSED IN: 26 plant structures; EXPRESSED DURING: 15 growth stages; Has 39 Blast hits to 39 proteins in 18 species: Archae - 0; Bacteria - 0; Metazoa - 0; Fungi - 0; Plants - 39; Viruses - 0; Other Eukaryotes - 0 (source: NCBI BLink). | chr4:14672…	10 kDa	6	4	0	6	4	0	5	4	1	2	1	0	0	3	4
AT3G56430.1	| Symbols: | unknown protein; FUNCTIONS IN: molecular_function unknown; INVOLVED IN: biological_process unknown; LOCATED IN: mitochondrion, vacuole; EXPRESSED IN: 22 plant structures; EXPRESSED DURING: 13 growth stages; BEST Arabidopsis thaliana pr	?	0	0	0	6	4	4	9	8	8	0	0	0	4	2	4
AT5G08060.1	| Symbols: | unknown protein; FUNCTIONS IN: molecular_function unknown; INVOLVED IN: biological_process unknown; LOCATED IN: mitochondrion; EXPRESSED IN: 24 plant structures; EXPRESSED DURING: 16 growth stages; Has 42 Blast hits to 42 proteins in 17 species: Archae - 0; Bacteria - 0; Metazoa - 0; Fungi - 0; Plants - 41; Viruses - 0; Other Eukaryotes - 1 (source: NCBI BLink). | chr5:2580588-258098…	15 kDa	6	7	4	8	11	8	4	11	8	6	6	6	8	8	10
AT5G62575.1	| Symbols: | unknown protein; FUNCTIONS IN: molecular_function unknown; INVOLVED IN: biological_process unknown; LOCATED IN: mitochondrion; EXPRESSED IN: 25 plant structures; EXPRESSED DURING: 15 growth stages; BEST Arabidopsis thaliana protein match is: unknown protein (TAIR:AT3G47833.1); Has 30201 Blast hits to 17322 proteins in 780 species: Archae - 12; Bacteria - 1396; Metazoa - 17338; Fungi …	11 kDa	4	8	7	9	8	10	8	8	8	6	2	4	8	8	8
AT5G10010.1	| Symbols: | unknown protein; FUNCTIONS IN: molecular_function unknown; INVOLVED IN: biological_process unknown; LOCATED IN: nucleolus; EXPRESSED IN: 25 plant structures; EXPRESSED DURING: 15 growth stages; BEST Arabidopsis thaliana protein match i	?	0	4	6	7	6	6	6	4	4	4	6	6	3	8	4
AT3G58650.1	| Symbols: | unknown protein; FUNCTIONS IN: molecular_function unknown; INVOLVED IN: biological_process unknown; LOCATED IN: plasma membrane; EXPRESSED IN: 14 plant structures; EXPRESSED DURING: 8 growth stages; BEST Arabidopsis thaliana protein ma	?	1	0	0	1	0	1	1	0	1	0	1	0	0	1	1
AT5G23640.1	| Symbols: | unknown protein; Has 1807 Blast hits to 1807 proteins in 277 species: Archae - 0; Bacteria - 0; Metazoa - 736; Fungi - 347; Plants - 385; Viruses - 0; Other Eukaryotes - 339 (source: NCBI BLink). | chr5:7968259-7968502 REVERSE LENGTH=65	8 kDa	0	1	1	0	0	0	0	0	0	0	1	0	0	0	0
AT1G67350.1 (+1)	| Symbols: | unknown protein; Has 2 Blast hits to 2 proteins in 1 species: Archae - 0; Bacteria - 0; Metazoa - 0; Fungi - 0; Plants - 2; Viruses - 0; Other Eukaryotes - 0 (source: NCBI BLink). | chr1:25235826-25236122 FORWARD LENGTH=98	12 kDa	1	1	0	8	4	2	2	0	7	0	1	0	0	0	0
AT1G20430.1	| Symbols: | unknown protein; Has 29 Blast hits to 29 proteins in 10 species: Archae - 0; Bacteria - 0; Metazoa - 0; Fungi - 0; Plants - 29; Viruses - 0; Other Eukaryotes - 0 (source: NCBI BLink). | chr1:7083471-7083821 REVERSE LENGTH=116	13 kDa	4	0	0	5	0	4	0	2	11	0	4	0	6	2	8
AT5G47570.1	| Symbols: | unknown protein; Has 30201 Blast hits to 17322 proteins in 780 species: Archae - 12; Bacteria - 1396; Metazoa - 17338; Fungi - 3422; Plants - 5037; Viruses - 0; Other Eukaryotes - 2996 (source: NCBI BLink). | chr5:19292869-19294666 REVERSE LENGTH=125	13 kDa	2	8	8	8	2	6	4	8	8	0	3	4	6	1	0
AT2G33585.1	| Symbols: | unknown protein; Has 31 Blast hits to 31 proteins in 12 species: Archae - 0; Bacteria - 0; Metazoa - 0; Fungi - 0; Plants - 31; Viruses - 0; Other Eukaryotes - 0 (source: NCBI BLink). | chr2:14223403-14224167 REVERSE LENGTH=193	21 kDa	9	6	6	8	0	4	4	0	8	1	1	1	83	93	88
AT3G08610.1	| Symbols: | unknown protein; Has 40 Blast hits to 40 proteins in 15 species: Archae - 0; Bacteria - 0; Metazoa - 0; Fungi - 0; Plants - 40; Viruses - 0; Other Eukaryotes - 0 (source: NCBI BLink). | chr3:2616435-2616768 REVERSE LENGTH=65	7 kDa	10	9	0	6	8	8	4	7	6	2	0	0	12	6	6
AT3G46220.3	| Symbols: | unknown protein; INVOLVED IN: biological_process unknown; EXPRESSED IN: 24 plant structures; EXPRESSED DURING: 13 growth stages; CONTAINS InterPro DOMAIN/s: Protein of unknown function DUF2042 (InterPro:IPR018611). | chr3:16979174-16983970 FORWARD LENGTH=788	87 kDa	3	4	0	2	8	0	2	3	0	4	0	0	0	2	5
AT3G22520.1	| Symbols: | unknown protein; INVOLVED IN: biological_process unknown; LOCATED IN: chloroplast stroma, chloroplast, chloroplast envelope; EXPRESSED IN: 24 plant structures; EXPRESSED DURING: 13 growth stages; BEST Arabidopsis thaliana protein match	?	3	2	0	2	6	0	2	6	0	1	2	4	3	5	8
AT4G31430.1 (+1)	| Symbols: | unknown protein; LOCATED IN: plasma membrane; EXPRESSED IN: 25 plant structures; EXPRESSED DURING: 15 growth stages; Has 30201 Blast hits to 17322 proteins in 780 species: Archae - 12; Bacteria - 1396; Metazoa - 17338; Fungi - 3422; Plants - 5037; Viruses - 0; Other Eukaryotes - 2996 (source: NCBI BLink). | chr4:15248510-15251945 FORWARD LENGTH=485	52 kDa	1	0	0	4	5	0	1	0	0	0	0	0	0	4	1
AT1G16820.1	| Symbols: | vacuolar ATP synthase catalytic subunit-related / V-ATPase-related / vacuolar proton pump-related | chr1:5757199-5758464 REVERSE LENGTH=93	10 kDa	2	1	0	1	1	0	2	2	2	0	0	0	1	1	2
AT3G58730.1	| Symbols: | vacuolar ATP synthase subunit D (VATD) / V-ATPase D subunit / vacuolar proton pump D subunit (VATPD) | chr3:21718495-21719280 REVERSE LENGTH=261	29 kDa	20	21	16	16	35	12	40	35	16	4	8	8	20	27	25
AT3G42050.1	| Symbols: | vacuolar ATP synthase subunit H family protein | chr3:14228846-14232228 REVERSE LENGTH=441	50 kDa	1	2	2	7	9	6	8	7	6	2	7	10	10	3	10
AT4G02620.1	| Symbols: | vacuolar ATPase subunit F family protein | chr4:1149419-1151132 REVERSE LENGTH=128	14 kDa	0	1	0	2	4	8	3	3	2	0	5	1	8	8	0
AT4G27860.1	| Symbols: | vacuolar iron transporter (VIT) family protein | chr4:13873808-13876240 FORWARD LENGTH=611	68 kDa	1	0	0	2	0	2	0	0	4	0	0	0	0	4	4
AT1G06760.1	| Symbols: | winged-helix DNA-binding transcription factor family protein | chr1:2076687-2077616 REVERSE LENGTH=274	29 kDa	8	8	8	11	10	0	10	13	0	4	7	8	3	10	7
AT2G30620.1	| Symbols: | winged-helix DNA-binding transcription factor family protein | chr2:13045360-13046267 FORWARD LENGTH=273	28 kDa	12	15	4	10	26	11	15	26	5	0	5	10	5	16	10
AT3G07230.1	| Symbols: | wound-responsive protein-related | chr3:2299920-2300183 FORWARD LENGTH=46	5 kDa	6	8	8	10	8	10	8	8	9	6	8	8	8	11	4
AT5G57655.2	| Symbols: | xylose isomerase family protein | chr5:23347030-23349805 FORWARD LENGTH=477	54 kDa	2	2	0	6	6	0	0	8	6	4	0	0	0	0	6
AT2G45710.1 (+1)	| Symbols: | Zinc-binding ribosomal protein family protein | chr2:18831243-18831999 FORWARD LENGTH=84	9 kDa	20	29	16	36	40	25	36	38	33	16	4	25	24	30	36
AT3G60245.1	| Symbols: | Zinc-binding ribosomal protein family protein | chr3:22268803-22269750 FORWARD LENGTH=92	10 kDa	3	5	3	3	10	8	11	3	8	10	8	8	8	8	5
AT5G47930.1	| Symbols: | Zinc-binding ribosomal protein family protein | chr5:19406423-19407329 REVERSE LENGTH=84	9 kDa	1	1	1	10	8.8	7	8	6	7	3	2	0	1	7	7
AT3G08580.1 (+1)	| Symbols: AAC1 | ADP/ATP carrier 1 | chr3:2605706-2607030 REVERSE LENGTH=381	41 kDa	203	196	85	209	220	202	223	239	224	105	108	105	214	209	252
AT5G13490.1 (+1)	| Symbols: AAC2 | ADP/ATP carrier 2 | chr5:4336034-4337379 FORWARD LENGTH=385	42 kDa	110	120	50	122	127	136	143	149	148	67	58	60	130	113	150
AT4G28390.1	| Symbols: AAC3, ATAAC3 | ADP/ATP carrier 3 | chr4:14041486-14042781 REVERSE LENGTH=379	41 kDa	88	88	102	108	106	120	0	126	136	14	9	11	117	99	123
AT4G35830.1	| Symbols: ACO1 | aconitase 1 | chr4:16973007-16977949 REVERSE LENGTH=898	98 kDa	2	4	0	6	5	0	9	7	4	5	0	0	0	4	4
AT4G26970.1	| Symbols: ACO2 | aconitase 2 | chr4:13543077-13548427 FORWARD LENGTH=995	108 kDa	2	4	0	0	0	0	5	4	4	4	0	0	0	4	4
AT2G05710.1	| Symbols: ACO3 | aconitase 3 | chr2:2141591-2146350 FORWARD LENGTH=990	108 kDa	1	3	1	15	14	12	19	14	16	4	5	4	19	23	17
AT3G18780.1	| Symbols: ACT2, DER1, LSR2, ENL2 | actin 2 | chr3:6475535-6476728 FORWARD LENGTH=371	41 kDa	23	22	20	7	8	6	25	23	9	13	0	0	0	19	16
AT5G09810.1	| Symbols: ACT7 | actin 7 | chr5:3052809-3054220 FORWARD LENGTH=377	42 kDa	85	77	75	41	40	37	37	41	39	38	41	36	70	63	64
AT1G77120.1	| Symbols: ADH1, ADH, ATADH, ATADH1 | alcohol dehydrogenase 1 | chr1:28975509-28977216 FORWARD LENGTH=379	41 kDa	70	59	18	91	128	56	129	91	116	51	83	35	87	72	88
AT5G63400.1	| Symbols: ADK1 | adenylate kinase 1 | chr5:25393274-25394817 REVERSE LENGTH=246	27 kDa	119	99	61	126	104	103	130	98	118	57	71	96	115	99	134
AT3G09820.1	| Symbols: ADK1, ATADK1 | adenosine kinase 1 | chr3:3012122-3014624 FORWARD LENGTH=344	38 kDa	6	10	8	12	2	6	8	0	2	1	1	1	115	114	107
AT5G42080.1	| Symbols: ADL1, ADL1A, AG68, DRP1A, RSW9, DL1 | dynamin-like protein | chr5:16820661-16824536 REVERSE LENGTH=610	68 kDa	70	78	12	52	72	16	61	58	27	25	18	6	31	73	63
AT1G14830.1	| Symbols: ADL1C, ADL5, DRP1C, DL1C | DYNAMIN-like 1C | chr1:5107699-5111470 REVERSE LENGTH=614	69 kDa	0	16	0	0	11	4	9	13	0	0	0	0	5	7	15
AT1G59610.1	| Symbols: ADL3, CF1, DRP2B, DL3 | dynamin-like 3 | chr1:21893413-21900780 FORWARD LENGTH=920	100 kDa	29	14	5	10	30	6	25	29	4	14	8	0	4	10	9
AT3G60190.1	| Symbols: ADL4, ADLP2, EDR3, DRP1E, ADL1E, DL1E | DYNAMIN-like 1E | chr3:22244367-22247651 REVERSE LENGTH=624	70 kDa	19	26	0	2	30	2	5	38	2	16	0	0	1	5	18
AT1G10290.1	| Symbols: ADL6, DRP2A | dynamin-like protein 6 | chr1:3370774-3377120 FORWARD LENGTH=914	99 kDa	16	18	1	8	20	2	18	18	2	10	4	0	4	6	10
AT4G34460.1 (+2)	| Symbols: AGB1, ELK4, ATAGB1 | GTP binding protein beta 1 | chr4:16477393-16479266 REVERSE LENGTH=377	41 kDa	0	3	0	1	0	0	0	3	1	3	1	2	0	2	4
AT1G46408.1	| Symbols: AGL97 | AGAMOUS-like 97 | chr1:17232135-17232935 REVERSE LENGTH=266	?	3	2	1	0	0	0	0	0	0	0	1	0	0	0	0
AT1G28290.1	| Symbols: AGP31 | arabinogalactan protein 31 | chr1:9889331-9890843 REVERSE LENGTH=359	38 kDa	8	10	0	6	29	6	28	8	4	0	8	3	8	12	6
AT2G18960.1	| Symbols: AHA1, PMA, OST2, HA1 | H(+)-ATPase 1 | chr2:8221858-8227268 FORWARD LENGTH=949	104 kDa	87	91	38	110	100	78	102	130	105	52	26	35	88	102	128
AT5G62670.1	| Symbols: AHA11, HA11 | H(+)-ATPase 11 | chr5:25159495-25164957 FORWARD LENGTH=956	105 kDa	22	30	11	38	28	18	0	35	36	25	10	13	25	34	44
AT4G30190.1 (+1)	| Symbols: AHA2, PMA2, HA2 | H(+)-ATPase 2 | chr4:14770820-14775920 REVERSE LENGTH=948	104 kDa	95	107	45	117	109	62	92	135	114	63	29	43	78	103	153
AT3G47950.1	| Symbols: AHA4, HA4 | H(+)-ATPase 4 | chr3:17693015-17697801 FORWARD LENGTH=960	106 kDa	20	24	7	34	0	10	0	33	32	23	0	0	19	0	43
AT1G80660.1 (+1)	| Symbols: AHA9, HA9 | H(+)-ATPase 9 | chr1:30316227-30319948 REVERSE LENGTH=954	105 kDa	13	15	5	9	16	6	8	20	11	15	4	6	13	12	13
AT3G04570.1	| Symbols: AHL19 | AT-hook motif nuclear-localized protein 19 | chr3:1231221-1232168 FORWARD LENGTH=315	32 kDa	0	2	0	0	0	5	0	0	0	11	0	0	6	10	4
AT3G07390.1	| Symbols: AIR12 | auxin-responsive family protein | chr3:2365452-2366273 FORWARD LENGTH=273	28 kDa	14	10	3	12	16	8	16	16	10	4	9	6	8	10	12
AT1G17290.1	| Symbols: AlaAT1 | alanine aminotransferas | chr1:5922771-5926093 FORWARD LENGTH=543	60 kDa	7	0	0	8	11	2	20	8	8	3	8	1	6	11	9
AT3G48000.1	| Symbols: ALDH2B4, ALDH2, ALDH2A | aldehyde dehydrogenase 2B4 | chr3:17717082-17719843 REVERSE LENGTH=538	59 kDa	2	1	1	12	6	2	14	8	3	5	6	6	9	9.3	10
AT1G44170.1 (+2)	| Symbols: ALDH3H1, ALDH4 | aldehyde dehydrogenase 3H1 | chr1:16796564-16800031 REVERSE LENGTH=484	53 kDa	4	2	0	0	0	0	0	0	0	0	0	0	0	0	0
AT1G54100.1 (+1)	| Symbols: ALDH7B4 | aldehyde dehydrogenase 7B4 | chr1:20195435-20198853 REVERSE LENGTH=508	54 kDa	10	6	0	7	8	8	4	2	12	2	12	2	8	10	8
AT5G22770.1 (+2)	| Symbols: alpha-ADR | alpha-adaptin | chr5:7579844-7588026 REVERSE LENGTH=1012	112 kDa	3	2	2	0	0	0	0	0	0	4	0	6	0	4	0
AT3G56190.1	| Symbols: ALPHA-SNAP2, ASNAP | alpha-soluble NSF attachment protein 2 | chr3:20846119-20848356 REVERSE LENGTH=289	33 kDa	4	0	0	4	3	2	4	1	0	3	0	2	8	4	4
AT5G39040.1	| Symbols: ALS1, ATTAP2, TAP2 | transporter associated with antigen processing protein 2 | chr5:15625660-15629621 FORWARD LENGTH=644	69 kDa	0	0	0	2	2	0	3	0	4	0	0	0	4	2	0
AT5G37720.1 (+1)	| Symbols: ALY4 | ALWAYS EARLY 4 | chr5:14981805-14983978 REVERSE LENGTH=288	30 kDa	6	1	7	0	11	0	2	1	0	0	2	4	0	3	0
AT4G13510.1	| Symbols: AMT1;1, ATAMT1, ATAMT1;1 | ammonium transporter 1;1 | chr4:7858220-7859725 FORWARD LENGTH=501	54 kDa	6	13	12	8	5	10	7	15	8	0	0	0	8	20	12
AT3G25780.1	| Symbols: AOC3 | allene oxide cyclase 3 | chr3:9409362-9410409 FORWARD LENGTH=258	28 kDa	8	8	0	8	8	4	10	10	8	4	4	0	8	8	8
AT1G13280.1	| Symbols: AOC4 | allene oxide cyclase 4 | chr1:4547624-4548552 FORWARD LENGTH=254	28 kDa	2	4	0	0	0	0	0	0	0	0	0	0	0	0	0
AT3G22370.1	| Symbols: AOX1A, ATAOX1A | alternative oxidase 1A | chr3:7906890-7908416 FORWARD LENGTH=354	40 kDa	22	18	0	11	11	0	29	14	29	3	0	0	25	1	22
AT1G47260.1	| Symbols: APFI, GAMMA CA2 | gamma carbonic anhydrase 2 | chr1:17321384-17323347 REVERSE LENGTH=278	30 kDa	34	23	6	30	28	12	27	40	23	7	7	1	18	9	40
AT3G20250.1	| Symbols: APUM5, PUM5 | pumilio 5 | chr3:7059098-7062660 REVERSE LENGTH=961	107 kDa	3	3	1	2	2	4	0	6	0	0	0	0	0	1	5
AT1G07890.1 (+7)	| Symbols: APX1, MEE6, CS1, ATAPX1, ATAPX01 | ascorbate peroxidase 1 | chr1:2438005-2439435 FORWARD LENGTH=250	28 kDa	14	17	6	18	14	10	12	12	15	8	9	8	14	14	14
AT4G35000.1	| Symbols: APX3 | ascorbate peroxidase 3 | chr4:16665007-16667541 REVERSE LENGTH=287	32 kDa	17	16	4	22	16	11	23	23	26	8	6	0	13	16	22
AT4G26780.1	| Symbols: AR192 | Co-chaperone GrpE family protein | chr4:13485066-13486560 REVERSE LENGTH=327	36 kDa	5	0	0	6	8	0	4	7	4	1	0	2	0	6	7
AT2G26400.1	| Symbols: ARD, ATARD3, ARD3 | acireductone dioxygenase 3 | chr2:11232058-11233274 REVERSE LENGTH=199	23 kDa	1	2	1.5	5	7	5.4	10	7.5	13	4	4	1	4	3	0
AT1G43170.1 (+7)	| Symbols: ARP1, emb2207, RPL3A, RP1 | ribosomal protein 1 | chr1:16266992-16268631 FORWARD LENGTH=389	45 kDa	46	57	16	60	111	39	94	96	51	47	43	37	41	76	45
AT5G19550.1	| Symbols: ASP2, AAT2 | aspartate aminotransferase 2 | chr5:6598201-6601597 FORWARD LENGTH=405	44 kDa	12	11	2	16	25	8	35	10	14	9	19	0	15	10	8
AT3G06720.1 (+1)	| Symbols: AT-IMP, ATKAP ALPHA, AIMP ALPHA, IMPA-1, IMPA1 | importin alpha isoform 1 | chr3:2120559-2123555 FORWARD LENGTH=532	59 kDa	13	14	1	8	14	7	14	6	4	6	9	7	7	13	7
AT3G49870.1	| Symbols: ATARLA1C, ARLA1C | ADP-ribosylation factor-like A1C | chr3:18492674-18494021 REVERSE LENGTH=184	20 kDa	11	6	0	5	16	0	12	16	0	2	0	0	0	9	12
AT5G53560.1	| Symbols: ATB5-A, B5 #2, ATCB5-E, CB5-E | cytochrome B5 isoform E | chr5:21759628-21760353 FORWARD LENGTH=134	15 kDa	10	10	4	10	17	2	30	17	9	6	0	6	0	7	3
AT5G48810.1	| Symbols: ATB5-B, B5 #3, ATCB5-D, CB5-D | cytochrome B5 isoform D | chr5:19789249-19790180 REVERSE LENGTH=140	15 kDa	8	10	7	13	12	6	12	32	23	1	6	8	4	14	12
AT5G62390.1	| Symbols: ATBAG7, BAG7 | BCL-2-associated athanogene 7 | chr5:25052377-25054170 REVERSE LENGTH=446	52 kDa	107	105	45	180	197	133	142	206	156	64	38	37	128	164	160
AT3G49010.4	| Symbols: ATBBC1, BBC1, RSU2 | breast basic conserved 1 | chr3:18166971-18168047 REVERSE LENGTH=204	24 kDa	65	64	60	74	0	71	0	91	38	0	77	82	0	0	0
AT3G49010.1 (+2)	| Symbols: ATBBC1, BBC1, RSU2 | breast basic conserved 1 | chr3:18166971-18168047 REVERSE LENGTH=206	24 kDa	78	80	74	93	130	78	114	106	46	56	88	92	53	83	75
AT2G30490.1	| Symbols: ATC4H, C4H, CYP73A5, REF3 | cinnamate-4-hydroxylase | chr2:12993861-12995683 REVERSE LENGTH=505	58 kDa	44	66	4	97	116	35	97	120	119	20	8	3	38	61	68
AT5G17770.1	| Symbols: ATCBR, CBR1, CBR | NADH:cytochrome B5 reductase 1 | chr5:5864543-5866495 REVERSE LENGTH=281	31 kDa	11	8	7	20	21	18	19	22	19	2	4	3	24	18	23
AT4G23700.1	| Symbols: ATCHX17, CHX17 | cation/H+ exchanger 17 | chr4:12342534-12345616 REVERSE LENGTH=820	89 kDa	0	0	0	0	0	0	1	1	0	0	0	0	0	1	1
AT5G17920.1 (+1)	| Symbols: ATCIMS, ATMETS, ATMS1 | Cobalamin-independent synthase family protein | chr5:5935771-5939195 FORWARD LENGTH=765	84 kDa	36	37	26	63	56	26	77	33	44	12	38	18	40	51	30
AT2G44350.1 (+1)	| Symbols: ATCS, CSY4 | Citrate synthase family protein | chr2:18316673-18320524 FORWARD LENGTH=473	53 kDa	2	1	1	8	4	0	10	4	4	0	2	0	6	9	8.4
AT1G55850.1	| Symbols: ATCSLE1, CSLE1 | cellulose synthase like E1 | chr1:20876752-20879414 FORWARD LENGTH=729	82 kDa	3	8	0	6	4	0	4	8	7	0	0	0	5	8	4
AT3G55440.1	| Symbols: ATCTIMC, TPI, CYTOTPI | triosephosphate isomerase | chr3:20553794-20556078 FORWARD LENGTH=254	27 kDa	12	10	2	8	39	3	33	19	3	14	2	0	11	17	12
AT3G13790.1 (+1)	| Symbols: ATCWINV1, ATBFRUCT1 | Glycosyl hydrolases family 32 protein | chr3:4533084-4535831 REVERSE LENGTH=584	66 kDa	32	37	6	4	9	4	8	8	24	2	29	0	14	10	16
AT5G12140.1	| Symbols: ATCYS1, CYS1 | cystatin-1 | chr5:3923295-3923936 REVERSE LENGTH=101	11 kDa	0	0	0	1	4	0	2	2	0	3	0	0	0	2	0
AT3G61440.1	| Symbols: ATCYSC1, ARATH;BSAS3;1, CYSC1 | cysteine synthase C1 | chr3:22735885-22737792 FORWARD LENGTH=368	40 kDa	3	4	3	11	8	0	14	5	11	2	2	0	15	16	19
AT1G32210.1	| Symbols: ATDAD1 | Defender against death (DAD family) protein | chr1:11606047-11607652 REVERSE LENGTH=115	13 kDa	0	0	0	4	0	4	0	0	4	0	0	0	4	4	0
AT2G18730.1	| Symbols: ATDGK3, DGK3 | diacylglycerol kinase 3 | chr2:8118976-8121689 FORWARD LENGTH=488	54 kDa	3	0	0	2	0	0	4	2	2	0	0	0	0	7	3
AT1G07670.1	| Symbols: ATECA4, ECA4 | endomembrane-type CA-ATPase 4 | chr1:2370305-2374196 REVERSE LENGTH=1061	116 kDa	4	2	2	4	12	0	8	16	8	1	0	0	13	11	15
AT5G64440.1	| Symbols: AtFAAH, FAAH | fatty acid amide hydrolase | chr5:25766229-25770260 FORWARD LENGTH=607	66 kDa	0	0	0	0	2	0	3	0	0	0	0	0	1	1	0
AT5G01600.1	| Symbols: ATFER1, FER1 | ferretin 1 | chr5:228149-229594 REVERSE LENGTH=255	28 kDa	15	16	13	36	54	14	52	57	7	20	14	16	15	54	20
AT3G56090.1	| Symbols: ATFER3, FER3 | ferritin 3 | chr3:20814350-20815984 REVERSE LENGTH=259	29 kDa	3	0	0	10	10	1	15	10	0	6	0	9	0	9	3
AT4G38580.1	| Symbols: ATFP6, HIPP26, FP6 | farnesylated protein 6 | chr4:18034596-18035693 FORWARD LENGTH=153	17 kDa	7	7	4	6	8	6	4	8	8	3	2	2	5	8	8
AT3G11730.1	| Symbols: ATFP8, ATRABD1, RABD1 | Ras-related small GTP-binding family protein | chr3:3709490-3711397 REVERSE LENGTH=205	23 kDa	0	0	0	4	6	4	2	0	4	0	0	0	4	4	0
AT3G51800.1 (+1)	| Symbols: ATG2, EBP1, ATEBP1 | metallopeptidase M24 family protein | chr3:19211261-19213568 REVERSE LENGTH=392	43 kDa	16	10	14	43	48	45	62	19	19	65	68	69	39	28	15
AT3G47930.1 (+1)	| Symbols: ATGLDH, GLDH | L-galactono-1,4-lactone dehydrogenase | chr3:17684500-17687426 FORWARD LENGTH=610	69 kDa	14	10	12	12	11	16	14	12	23	3	3	2	16	10	24
AT2G26080.1	| Symbols: AtGLDP2, GLDP2 | glycine decarboxylase P-protein 2 | chr2:11109330-11113786 REVERSE LENGTH=1044	114 kDa	0	0	0	1	0	0	1	0	1	0	0	0	0	1	0
AT2G21660.1	| Symbols: ATGRP7, CCR2, GR-RBP7, GRP7 | cold, circadian rhythm, and rna binding 2 | chr2:9265477-9266316 REVERSE LENGTH=176	17 kDa	4	4	0	2	8	0	4	5	2	4	0	0	0	0	6
AT3G15660.1 (+1)	| Symbols: ATGRX4, GRX4 | glutaredoxin 4 | chr3:5308134-5309383 REVERSE LENGTH=169	19 kDa	4	4	2	12	4	14	10	4	10	4	6	2	20	18	22
AT3G17820.1	| Symbols: ATGSKB6, GLN1.3, GLN1;3 | glutamine synthetase 1.3 | chr3:6097503-6099408 FORWARD LENGTH=354	39 kDa	3	4	3	14	11	12	11	13	11	8	5	2	21	30	8
AT5G37600.1	| Symbols: ATGSR1, GLN1;1, GSR 1, ATGLN1;1 | glutamine synthase clone R1 | chr5:14933574-14935656 REVERSE LENGTH=356	39 kDa	10	12	6	18	18	14	24	13	10	12	13	4	18	30	16
AT4G02520.1	| Symbols: ATGSTF2, ATPM24.1, ATPM24, GST2, GSTF2 | glutathione S-transferase PHI 2 | chr4:1110673-1111531 REVERSE LENGTH=212	24 kDa	10	14	7	8	18	8	24	16	16	8	19	5	12	6	8
AT1G02930.1 (+1)	| Symbols: ATGSTF6, GST1, ERD11, ATGSTF3, GSTF6, ATGST1 | glutathione S-transferase 6 | chr1:661363-662191 REVERSE LENGTH=208	23 kDa	11	9	0	23	0	1	0	0	22	0	5	0	15	0	11
AT1G02920.1	| Symbols: ATGSTF7, GST11, ATGSTF8, GSTF7, ATGST11 | glutathione S-transferase 7 | chr1:658886-659705 REVERSE LENGTH=209	24 kDa	19	17	0	25	20	1	16	11	19	8	3	0	15	8	16
AT2G47730.1	| Symbols: ATGSTF8, ATGSTF5, GST6, GSTF8 | glutathione S-transferase phi 8 | chr2:19558213-19559266 FORWARD LENGTH=263	29 kDa	0	2	1	0	3	0	0	1	0	0	1	0	0	0	0
AT2G30860.1	| Symbols: ATGSTF9, GLUTTR, ATGSTF7, GSTF9 | glutathione S-transferase PHI 9 | chr2:13139132-13140057 FORWARD LENGTH=215	24 kDa	11	11	0	29	38	4	10	25	11	10	4	0	3	24	6
AT1G78380.1	| Symbols: ATGSTU19, GST8, GSTU19 | glutathione S-transferase TAU 19 | chr1:29486659-29487819 REVERSE LENGTH=219	26 kDa	17	20	12	16	41	6	23	30	15	8	14	3	13	22	20
AT3G12500.1	| Symbols: ATHCHIB, PR3, PR-3, CHI-B, B-CHI, HCHIB | basic chitinase | chr3:3962501-3963984 REVERSE LENGTH=335	36 kDa	24	22	19	41	20	38	47	23	43	19	28	14	46	43	49
AT4G22670.1	| Symbols: AtHip1, HIP1, TPR11 | HSP70-interacting protein 1 | chr4:11918236-11920671 FORWARD LENGTH=441	47 kDa	10	10	0	0	0	0	0	0	0	0	0	0	0	0	0
AT4G29130.1	| Symbols: ATHXK1, GIN2, HXK1 | hexokinase 1 | chr4:14352338-14354865 REVERSE LENGTH=496	54 kDa	7	4	0	2	12	0	8	10	0	1	0	2	0	0	5
AT3G44110.1	| Symbols: ATJ3, ATJ | DNAJ homologue 3 | chr3:15869115-15871059 REVERSE LENGTH=420	46 kDa	8	15	2	12	17	2	13	12	4	8	14	6	15	14	20
AT3G11710.1	| Symbols: ATKRS-1 | lysyl-tRNA synthetase 1 | chr3:3702359-3705613 REVERSE LENGTH=626	71 kDa	2	2	0	0	8	1	7	4	0	0	2	0	0	5	0
AT3G25520.1	| Symbols: ATL5, PGY3, OLI5, RPL5A | ribosomal protein L5 | chr3:9269573-9271327 REVERSE LENGTH=301	34 kDa	25	39	20	31	53	13	39	31	19	20	19	20	22	18	25
AT3G52880.2	| Symbols: ATMDAR1, MDAR1 | monodehydroascorbate reductase 1 | chr3:19601477-19604366 REVERSE LENGTH=466	50 kDa	13	10	17	11	15	13	11	11	8	6	16	10	10	8	10
AT3G16400.1 (+1)	| Symbols: ATMLP-470, NSP1, ATNSP1 | nitrile specifier protein 1 | chr3:5566516-5568330 FORWARD LENGTH=470	52 kDa	0	1	0	0	6	0	4	9	0	4	0	0	2	2	2
AT3G48890.1	| Symbols: ATMP2, ATMAPR3, MSBP2, MAPR3 | membrane-associated progesterone binding protein 3 | chr3:18129669-18131353 FORWARD LENGTH=233	25 kDa	4	4	2	6	12	1	4	14	8	2	2	0	0	4	6
AT1G30400.1 (+1)	| Symbols: ATMRP1, EST1, ABCC1, ATABCC1, MRP1 | multidrug resistance-associated protein 1 | chr1:10728139-10737697 FORWARD LENGTH=1622	182 kDa	2	2	0	0	0	0	0	0	0	0	0	0	0	6	2
AT3G13080.1	| Symbols: ATMRP3, MRP3, ABCC3 | multidrug resistance-associated protein 3 | chr3:4196019-4201250 REVERSE LENGTH=1514	169 kDa	0	0	0	0	0	0	1	2	0	0	0	0	0	2	0
AT2G47800.1	| Symbols: ATMRP4, EST3, MRP4, ABCC4 | multidrug resistance-associated protein 4 | chr2:19574944-19580383 FORWARD LENGTH=1516	169 kDa	0	2	0	6	4	0	6	16	0	0	0	0	0	8	0
AT5G65720.1	| Symbols: ATNIFS1, NIFS1, NFS1, ATNFS1 | nitrogen fixation S (NIFS)-like 1 | chr5:26296349-26297710 FORWARD LENGTH=453	50 kDa	1	2	0	8	0	2	11	4	2	0	2	0	11	3	8
AT1G15500.1	| Symbols: ATNTT2 | TLC ATP/ADP transporter | chr1:5326426-5328688 FORWARD LENGTH=618	68 kDa	6	8	4	6	6	6	13	8	8	2	2	2	10	8	17
AT1G48920.1	| Symbols: ATNUC-L1, PARL1, NUC-L1 | nucleolin like 1 | chr1:18098186-18101422 FORWARD LENGTH=557	?	6	7	4	4	14	4	9	8	4	8	4	14	4	6	4
AT5G06160.1	| Symbols: ATO | splicing factor-related | chr5:1862623-1866298 REVERSE LENGTH=504	59 kDa	0	0	0	2	0	0	2	2	0	4	0	0	0	2	2
AT2G42210.1 (+3)	| Symbols: ATOEP16-3, OEP16-3 | Mitochondrial import inner membrane translocase subunit Tim17/Tim22/Tim23 family protein | chr2:17590642-17591591 FORWARD LENGTH=159	17 kDa	2	5	0	2	5	0	4	4	0	0	0	0	0	0	4
AT4G00860.1	| Symbols: ATOZI1, AT0ZI1 | Protein of unknown function (DUF1138) | chr4:359548-359868 REVERSE LENGTH=80	9 kDa	8	8	10	8	4	10	8	8	8	0	9	8	8	8	8
ATMG01190.1	| Symbols: ATP1 | ATP synthase subunit 1 | chrM:302166-303689 REVERSE LENGTH=507	55 kDa	203	184	155	234	0	139	0	0	206	0	145	136	184	194	0
AT2G33040.1	| Symbols: ATP3 | gamma subunit of Mt ATP synthase | chr2:14018978-14021047 REVERSE LENGTH=325	35 kDa	32	31	4	51	39	26	46	43	49	8	16	9	34	32	31
AT5G13450.1	| Symbols: ATP5 | delta subunit of Mt ATP synthase | chr5:4310558-4311941 REVERSE LENGTH=238	26 kDa	28	25	14	32	35	23	34	34	22	17	15	14	21	16	23
ATCG00480.1	| Symbols: ATPB, PB | ATP synthase subunit beta | chrC:52660-54156 REVERSE LENGTH=498	54 kDa	11	5	0	7	11	2	8	13	5	4	10	0	4	6	6
AT4G20260.1 (+3)	| Symbols: ATPCAP1, PCAP1 | plasma-membrane associated cation-binding protein 1 | chr4:10941593-10943227 FORWARD LENGTH=225	25 kDa	58	63	9	50	70	30	70	71	74	30	18	17	45	72	64
AT5G60640.1	| Symbols: ATPDIL1-4, PDI2, ATPDI2, PDIL1-4 | PDI-like 1-4 | chr5:24371141-24373993 REVERSE LENGTH=597	66 kDa	12	12	1	16	15	6	8	13	0	11	5	2	8	8	16
AT2G47470.1	| Symbols: ATPDIL2-1, UNE5, MEE30, PDI11, ATPDI11 | thioredoxin family protein | chr2:19481503-19483683 FORWARD LENGTH=361	39 kDa	24	16	2	33	43	27	61	45	20	35	18	10	32	13	48
AT2G32920.1	| Symbols: ATPDIL2-3, PDI9, ATPDI9, PDIL2-3 | PDI-like 2-3 | chr2:13962502-13965406 REVERSE LENGTH=440	48 kDa	6	4	0	2	10	2	7	9	0	2	3	2	0	1	0
AT4G27080.2	| Symbols: ATPDIL5-4, ATPDI7, PDI7, PDIL5-4 | PDI-like 5-4 | chr4:13589156-13593335 FORWARD LENGTH=532	60 kDa	0	3	0	0	0	0	0	0	0	0	0	0	0	2	2
AT3G49120.1	| Symbols: ATPERX34, PERX34, PRXCB, ATPCB, PRX34 | peroxidase CB | chr3:18207819-18210041 FORWARD LENGTH=353	39 kDa	13	12	8	20	16	29	14	16	27	8	10	6	38	19	32
AT4G28510.1	| Symbols: ATPHB1, PHB1 | prohibitin 1 | chr4:14084970-14086372 REVERSE LENGTH=288	32 kDa	32	30	0	37	38	19	38	44	30	5	16	2	20	22	37
AT1G03860.1 (+1)	| Symbols: ATPHB2, PHB2 | prohibitin 2 | chr1:979611-981157 REVERSE LENGTH=286	32 kDa	57	60	7	41	62	26	56	53	53	17	29	8	38	40	61
AT5G40770.1	| Symbols: ATPHB3, PHB3 | prohibitin 3 | chr5:16315589-16316621 REVERSE LENGTH=277	30 kDa	155	136	54	122	111	73	125	123	100	52	102	69	78	89	139
AT3G27280.1 (+1)	| Symbols: ATPHB4, PHB4 | prohibitin 4 | chr3:10076904-10078051 FORWARD LENGTH=279	31 kDa	104	99	55	91	87	59	94	97	79	39	69	47	50	62	117
AT2G20530.1 (+1)	| Symbols: ATPHB6, PHB6 | prohibitin 6 | chr2:8842300-8843787 FORWARD LENGTH=286	32 kDa	40	37	7	33	39	27	38	44	47	12	20	4	30	26	43
AT5G54430.1	| Symbols: ATPHOS32, PHOS32 | Adenine nucleotide alpha hydrolases-like superfamily protein | chr5:22097563-22099693 REVERSE LENGTH=242	26 kDa	4	6	6	2	3	0	3	5	0	4	4	4	6	4	4
AT1G21980.1	| Symbols: ATPIP5K1, ATPIPK1, PIP5K1 | phosphatidylinositol-4-phosphate 5-kinase 1 | chr1:7735053-7738309 FORWARD LENGTH=752	86 kDa	0	1	1	0	0	0	0	0	0	0	0	0	0	0	0
AT4G35790.1 (+1)	| Symbols: ATPLDDELTA, PLDDELTA | phospholipase D delta | chr4:16955774-16959875 REVERSE LENGTH=868	99 kDa	13	29	9	1	28	0	14	34	13	4	0	3	4	38	24
AT1G11580.1	| Symbols: ATPMEPCRA, PMEPCRA | methylesterase PCR A | chr1:3888730-3890649 FORWARD LENGTH=557	62 kDa	42	49	8	12	19	25	12	30	61	20	22	8	26	28	27
AT3G52300.1	| Symbols: ATPQ | ATP synthase D chain, mitochondrial | chr3:19396689-19398119 FORWARD LENGTH=168	20 kDa	60	46	17	63	77	35	83	77	39	53	19	34	40	47	69
AT5G43350.1	| Symbols: ATPT1, PHT1;1 | phosphate transporter 1;1 | chr5:17399918-17401643 REVERSE LENGTH=524	58 kDa	4	12	2	3	4	4	3	10	10	8	0	0	8	12	8
AT2G38940.1	| Symbols: ATPT2, PHT1;4 | phosphate transporter 1;4 | chr2:16258500-16260104 FORWARD LENGTH=534	59 kDa	0	0	5	0	0	2	1	3	0	0	0	0	2	1	0
AT3G54110.1	| Symbols: ATPUMP1, UCP, PUMP1, ATUCP1, UCP1 | plant uncoupling mitochondrial protein 1 | chr3:20038890-20040996 FORWARD LENGTH=306	33 kDa	41	49	5	40	39	37	32	37	54	11	19	4	38	37	61
AT1G02130.1	| Symbols: ATRAB1B, ARA5, ARA-5, ATRABD2A, RABD2A, RA-5 | RAS 5 | chr1:400350-401788 REVERSE LENGTH=203	23 kDa	0	1	1	2	0	0	9	6	0	0	0	0	0	2	4
AT4G20360.1	| Symbols: ATRAB8D, ATRABE1B, RABE1b | RAB GTPase homolog E1B | chr4:10990036-10991466 FORWARD LENGTH=476	52 kDa	0	0	1	4	0	0	2	0	2	0	0	0	0	4	4
AT4G35860.1	| Symbols: ATRABB1B, ATGB2, ATRAB2C, GB2 | GTP-binding 2 | chr4:16987118-16988839 REVERSE LENGTH=211	23 kDa	8	6	0	7	8	6	10	14	8	0	2	0	8	10	9
AT5G47200.1	| Symbols: ATRABD2B, ATRAB1A, RAB1A | RAB GTPase homolog 1A | chr5:19167029-19168718 FORWARD LENGTH=202	22 kDa	23	22	8	16	36	8	34	36	15	11	10	5	19	17	16
AT3G18820.1	| Symbols: ATRABG3F, ATRAB7B, RAB71, RABG3F, RAB7B | RAB GTPase homolog G3F | chr3:6484266-6486005 FORWARD LENGTH=206	23 kDa	0	0	0	6	13	2	19	17	0	1	0	0	8	11	4
AT4G19210.1	| Symbols: ATRLI2, RLI2 | RNAse l inhibitor protein 2 | chr4:10501906-10504776 FORWARD LENGTH=605	68 kDa	2	3	0	2	10	0	6	14	0	3	0	0	0	6	4
AT4G00100.1	| Symbols: ATRPS13A, RPS13, PFL2, RPS13A | ribosomal protein S13A | chr4:37172-38123 FORWARD LENGTH=151	17 kDa	44	50	49	49	89	53	74	73	29	39	40	61	34	55	41
AT2G37270.1 (+1)	| Symbols: ATRPS5B, RPS5B | ribosomal protein 5B | chr2:15647883-15649042 REVERSE LENGTH=207	23 kDa	17	24	1	29	54	6	43	34	10	29	1	3	10	19	36
AT1G29150.1	| Symbols: ATS9, RPN6 | non-ATPase subunit 9 | chr1:10181240-10182499 FORWARD LENGTH=419	47 kDa	0	8	0	0	12	0	4	1	0	0	0	0	0	2	0
AT1G10930.1	| Symbols: ATSGS1, RECQ4A, ATRECQ4A | DNA helicase (RECQl4A) | chr1:3648032-3654997 REVERSE LENGTH=1188	133 kDa	4	8	8	0	0	0	0	0	0	28	30	34	1	0	1
AT4G01320.1	| Symbols: ATSTE24, STE24 | Peptidase family M48 family protein | chr4:545905-549002 FORWARD LENGTH=424	48 kDa	0	2	0	2	2	0	2	4	5	0	0	0	4	6	0
AT3G20050.1	| Symbols: ATTCP-1, TCP-1 | T-complex protein 1 alpha subunit | chr3:6998544-7002266 REVERSE LENGTH=545	59 kDa	2	10	0	2	20	6	9	17	0	6	6	4	4	4	0
AT1G06950.1	| Symbols: ATTIC110, TIC110 | translocon at the inner envelope membrane of chloroplasts 110 | chr1:2130303-2135563 REVERSE LENGTH=1016	112 kDa	3	2	0	1	6	0	0	4	2	0	0	1	2	0	3
AT5G58070.1	| Symbols: ATTIL, TIL | temperature-induced lipocalin | chr5:23500512-23501156 REVERSE LENGTH=186	21 kDa	29	10	0	0	0	0	1	5	0	15	6	0	0	0	0
AT5G42980.1	| Symbols: ATTRX3, ATH3, ATTRXH3, TRXH3, TRX3 | thioredoxin 3 | chr5:17242772-17243718 FORWARD LENGTH=118	13 kDa	2	0	0	6	11	0	15	17	0	8	0	0	0	10	7
AT1G66240.1	| Symbols: ATX1, ATATX1 | homolog of anti-oxidant 1 | chr1:24686445-24687327 REVERSE LENGTH=106	11 kDa	0	0	0	4	4	4	4	0	0	8	0	2	8	4	4
AT1G75630.2	| Symbols: AVA-P4 | vacuolar H+-pumping ATPase 16 kDa proteolipid subunit 4 | chr1:28400662-28402032 FORWARD LENGTH=200	21 kDa	8	12	0	0	3	0	0	6	3	3	5	0	6	6	6
AT1G15690.1	| Symbols: AVP1, ATAVP3, AVP-3, AtVHP1;1 | Inorganic H pyrophosphatase family protein | chr1:5399115-5402185 FORWARD LENGTH=770	81 kDa	30	32	28	31	40	46	35	34	47	10	22	30	47	46	44
AT4G33430.1	| Symbols: BAK1, RKS10, SERK3, ELG, ATSERK3, ATBAK1 | BRI1-associated receptor kinase | chr4:16086654-16090288 REVERSE LENGTH=615	68 kDa	8	10	2	0	0	4	2	2	10	0	8	2	10	8	2
AT3G50930.1	| Symbols: BCS1 | cytochrome BC1 synthesis | chr3:18929817-18931547 FORWARD LENGTH=576	66 kDa	9	12	0	14	29	8	41	30	12	4	3	2	12	14	14
AT1G66270.1 (+1)	| Symbols: BGLU21 | Glycosyl hydrolase superfamily protein | chr1:24700110-24702995 REVERSE LENGTH=524	60 kDa	97	104	35	171	168	88	199	214	145	52	100	93	120	120	180
AT1G66280.1	| Symbols: BGLU22 | Glycosyl hydrolase superfamily protein | chr1:24706759-24709737 REVERSE LENGTH=524	60 kDa	179	207	82	225	275	165	289	385	230	107	144	171	198	201	310
AT5G42020.1	| Symbols: BIP, BIP2 | Heat shock protein 70 (Hsp 70) family protein | chr5:16807697-16810480 REVERSE LENGTH=668	74 kDa	130	108	58	140	138	112	161	156	131	71	111	92	143	120	125
AT5G28540.1	| Symbols: BIP1 | heat shock protein 70 (Hsp 70) family protein | chr5:10540665-10543274 REVERSE LENGTH=669	74 kDa	131	117	59	140	137	104	165	168	127	76	111	88	132	123	135
AT5G46800.1	| Symbols: BOU | Mitochondrial substrate carrier family protein | chr5:18988779-18989810 REVERSE LENGTH=300	31 kDa	4	8	0	2	0	0	0	4	4	0	0	0	2	0	6
AT1G17880.1	| Symbols: BTF3, ATBTF3 | basic transcription factor 3 | chr1:6152572-6153425 REVERSE LENGTH=165	18 kDa	10	4	0	8	16	8	13	10	10	4	8	8	8	9	8
AT4G23630.1	| Symbols: BTI1, RTNLB1 | VIRB2-interacting protein 1 | chr4:12318070-12319574 FORWARD LENGTH=275	31 kDa	1	5	0	2	3	0	2	7	1	0	0	0	0	8	1
AT5G35360.1 (+1)	| Symbols: CAC2 | acetyl Co-enzyme a carboxylase biotin carboxylase subunit | chr5:13584300-13588268 FORWARD LENGTH=537	58 kDa	2	2	0	4	10	0	3	8	0	4	0	4	0	8	0
AT2G38040.1 (+1)	| Symbols: CAC3 | acetyl Co-enzyme a carboxylase carboxyltransferase alpha subunit | chr2:15917612-15920749 FORWARD LENGTH=769	85 kDa	0	0	0	4	4	0	0	6	0	0	0	0	0	2	8
AT1G66410.2	| Symbols: CAM4 | calmodulin 4 | chr1:24774431-24775785 REVERSE LENGTH=159	18 kDa	23	25	18	27	27	16	25	28	16	0	13	22	20	28	24
AT3G43810.1	| Symbols: CAM7 | calmodulin 7 | chr3:15664619-15666355 REVERSE LENGTH=149	17 kDa	22	20	18	24	24	16	24	24	16	12	12	20	17	24	22
AT4G35090.1	| Symbols: CAT2 | catalase 2 | chr4:16700937-16703215 REVERSE LENGTH=492	57 kDa	14	0	0	0	0	29	0	0	16	18	19	0	15	15	0
AT1G20620.1 (+1)	| Symbols: CAT3, SEN2, ATCAT3 | catalase 3 | chr1:7143142-7146193 FORWARD LENGTH=492	57 kDa	22	27	22	78	81	88	44	56	47	26	25	8	29	27	47
AT4G34050.1	| Symbols: CCoAOMT1 | S-adenosyl-L-methionine-dependent methyltransferases superfamily protein | chr4:16310844-16311973 FORWARD LENGTH=259	29 kDa	11	11	0	11	10	0	6	7	4	5	0	0	2	10	16
AT4G39260.1	| Symbols: CCR1, ATGRP8, GR-RBP8, GRP8 | cold, circadian rhythm, and RNA binding 1 | chr4:18274166-18274958 REVERSE LENGTH=169	17 kDa	5	8	0	6	16	4	7	11	10	12	4	2	4	4	10
AT3G09840.1	| Symbols: CDC48, ATCDC48, CDC48A | cell division cycle 48 | chr3:3019494-3022832 FORWARD LENGTH=809	89 kDa	8	8	7	16	49	7	35	30	3	6	30	10	10	32	17
AT4G23650.1	| Symbols: CDPK6, CPK3 | calcium-dependent protein kinase 6 | chr4:12324967-12327415 REVERSE LENGTH=529	59 kDa	0	3	0	0	1	1	0	0	4	3	0	1	1	3	0
AT3G55360.1	| Symbols: CER10, ECR, ATTSC13, TSC13 | 3-oxo-5-alpha-steroid 4-dehydrogenase family protein | chr3:20521186-20522856 REVERSE LENGTH=310	36 kDa	2	3	0	0	4	0	0	3	0	0	0	0	0	0	8
AT5G18620.1 (+1)	| Symbols: CHR17 | chromatin remodeling factor17 | chr5:6196190-6202058 REVERSE LENGTH=1069	124 kDa	0	1	0	0	0	0	0	0	0	0	0	0	0	1	0
AT5G08530.1	| Symbols: CI51 | 51 kDa subunit of complex I | chr5:2759848-2761726 REVERSE LENGTH=486	53 kDa	25	20	8	37	32	24	27	51	33	13	10	30	37	26	57
AT4G34700.1	| Symbols: CIB22, AtCIB22 | LYR family of Fe/S cluster biogenesis protein | chr4:16556874-16558362 FORWARD LENGTH=117	14 kDa	4	6	0	4	0	2	0	4	4	0	0	0	4	2	10
AT1G65930.1	| Symbols: cICDH | cytosolic NADP+-dependent isocitrate dehydrogenase | chr1:24539088-24541861 FORWARD LENGTH=410	46 kDa	8	8	6	4	4	8	10	4	4	1	1	1	4	6	8
AT5G61790.1	| Symbols: CNX1, ATCNX1 | calnexin 1 | chr5:24827394-24829642 REVERSE LENGTH=530	60 kDa	21	26	8	29	29	24	35	45	49	9	13	8	29	22	36
AT5G20650.1	| Symbols: COPT5 | copper transporter 5 | chr5:6985481-6985921 REVERSE LENGTH=146	16 kDa	0	2	2	0	0	0	0	2	0	0	0	0	0	4	4
AT2G44050.1	| Symbols: COS1 | 6,7-dimethyl-8-ribityllumazine synthase / DMRL synthase / lumazine synthase / riboflavin synthase | chr2:18224304-18225917 FORWARD LENGTH=227	24 kDa	6	5	14	8	8	12	8	6	6	0	11	16	6	13	6
AT1G22450.1	| Symbols: COX6B, ATCOX6B2 | cytochrome C oxidase 6B | chr1:7925447-7926918 FORWARD LENGTH=191	21 kDa	0	0	0	9	6	6	9	5	4	8	8	10	7	5	11
AT1G14980.1	| Symbols: CPN10 | chaperonin 10 | chr1:5165930-5166654 REVERSE LENGTH=98	11 kDa	10	10	8	26	23	22	28	27	30	9	10	2	29	26	26
AT2G28000.1	| Symbols: CPN60A, CH-CPN60A, SLP | chaperonin-60alpha | chr2:11926603-11929184 FORWARD LENGTH=586	62 kDa	12	2	16	33	41	31	38	27	17	17	28	35	20	34	30
AT1G56340.2	| Symbols: CRT1, CRT1a, AtCRT1a | calreticulin 1a | chr1:21090022-21092630 REVERSE LENGTH=424	49 kDa	23	18	18	44	26	26	34	42	33	12	28	18	34	18	39
AT1G09210.1	| Symbols: CRT1b, AtCRT1b | calreticulin 1b | chr1:2973217-2976655 REVERSE LENGTH=424	48 kDa	3	0	0	6	2	2	6	12	0	0	4	2	2	2	4
AT4G36020.1	| Symbols: CSDP1 | cold shock domain protein 1 | chr4:17043443-17044342 REVERSE LENGTH=299	30 kDa	0	0	0	2	4	2	4	4	0	8	0	4	4	4	4
AT4G22690.1	| Symbols: CYP706A1 | cytochrome P450, family 706, subfamily A, polypeptide 1 | chr4:11929847-11931520 FORWARD LENGTH=557	63 kDa	0	8	0	6	10	0	6	12	4	4	0	0	0	6	0
AT5G48000.1	| Symbols: CYP708A2, CYP708 A2, THAH, THAH1 | cytochrome P450, family 708, subfamily A, polypeptide 2 | chr5:19444313-19447790 REVERSE LENGTH=518	59 kDa	3	2	0	4	0	2	3	0	9	0	0	0	0	2	8
AT3G14610.1	| Symbols: CYP72A7 | cytochrome P450, family 72, subfamily A, polypeptide 7 | chr3:4912565-4914503 FORWARD LENGTH=512	58 kDa	9	7	6	0	6	4	4	15	4	1	1	1	39	37	42
AT4G31500.1	| Symbols: CYP83B1, SUR2, RNT1, RED1, ATR4 | cytochrome P450, family 83, subfamily B, polypeptide 1 | chr4:15273677-15275271 REVERSE LENGTH=499	57 kDa	13	22	0	22	68	4	4	43	7	9	0	0	1	32	22
AT2G40890.1	| Symbols: CYP98A3 | cytochrome P450, family 98, subfamily A, polypeptide 3 | chr2:17058291-17060532 REVERSE LENGTH=508	58 kDa	0	0	0	4	1	8	0	2	10	0	0	0	4	8	0
AT5G64290.1	| Symbols: DCT, DIT2.1 | dicarboxylate transport 2.1 | chr5:25714495-25716642 REVERSE LENGTH=563	60 kDa	0	2	0	0	0	0	2	0	2	0	0	0	0	2	0
AT1G12840.1	| Symbols: DET3, ATVHA-C | vacuolar ATP synthase subunit C (VATC) / V-ATPase C subunit / vacuolar proton pump C subunit (DET3) | chr1:4375584-4378220 FORWARD LENGTH=375	43 kDa	4	8	1	1	6	0	4	10	7	4	14	0	2	0	4
AT5G66680.1	| Symbols: DGL1 | dolichyl-diphosphooligosaccharide-protein glycosyltransferase 48kDa subunit family protein | chr5:26617840-26620581 REVERSE LENGTH=437	49 kDa	15	29	0	28	22	11	17	33	31	10	0	0	19	21	30
AT5G12290.1	| Symbols: DGS1 | dgd1 suppressor 1 | chr5:3974374-3978066 REVERSE LENGTH=602	69 kDa	6	8	0	8	6	4	8	8	8	0	0	1	4	8	8
AT3G19820.1 (+2)	| Symbols: DWF1, DIM, EVE1, DIM1, CBB1 | cell elongation protein / DWARF1 / DIMINUTO (DIM) | chr3:6879835-6881616 REVERSE LENGTH=561	65 kDa	34	31	10	28	59	34	47	50	31	13	26	22	51	44	51
AT1G07810.1	| Symbols: ECA1, ATECA1, ACA3 | ER-type Ca2+-ATPase 1 | chr1:2416681-2420572 FORWARD LENGTH=1061	116 kDa	2	2	0	1	12	0	5	14	4	0	0	0	0	4	8
AT4G34200.1	| Symbols: EDA9 | D-3-phosphoglycerate dehydrogenase | chr4:16374041-16376561 REVERSE LENGTH=603	63 kDa	42	45	35	18	23	20	40	34	41	20	38	9	39	63	33
AT5G20920.1 (+2)	| Symbols: EIF2 BETA, EMB1401 | eukaryotic translation initiation factor 2 beta subunit | chr5:7094994-7096661 REVERSE LENGTH=268	31 kDa	2	1	0	2	6	0	3	0	0	0	0	0	1	1	0
AT4G11420.1	| Symbols: EIF3A, ATEIF3A-1, EIF3A-1, ATTIF3A1, TIF3A1 | eukaryotic translation initiation factor 3A | chr4:6947834-6952053 REVERSE LENGTH=987	?	7	13	1	13	39	3	20	10	0	10	15	9	2	12	10
AT3G19760.1	| Symbols: EIF4A-III | eukaryotic initiation factor 4A-III | chr3:6863790-6866242 FORWARD LENGTH=408	?	1	1	0	0	1	0	2	2	0	0	0	0	0	0	0
AT3G13920.1 (+1)	| Symbols: EIF4A1, RH4, TIF4A1 | eukaryotic translation initiation factor 4A1 | chr3:4592635-4594128 REVERSE LENGTH=412	47 kDa	35	46	12	37	34	16	41	39	25	16	14	18	28	33	29
AT3G60240.4	| Symbols: EIF4G, CUM2 | eukaryotic translation initiation factor 4G | chr3:22261842-22268295 FORWARD LENGTH=1727	188 kDa	2	2	0	12	4	6	3	2	3	1	0	3	0	1	7
AT5G57870.1 (+1)	| Symbols: eIFiso4G1 | MIF4G domain-containing protein / MA3 domain-containing protein | chr5:23439755-23443433 FORWARD LENGTH=780	86 kDa	0	2	0	4	0	4	2	0	3	0	0	0	0	2	4
AT3G12400.1	| Symbols: ELC, ATELC | Ubiquitin-conjugating enzyme/RWD-like protein | chr3:3944600-3945796 REVERSE LENGTH=398	45 kDa	4	4	0	0	0	0	0	0	0	0	0	0	0	0	0
AT3G48930.1	| Symbols: EMB1080 | Nucleic acid-binding, OB-fold-like protein | chr3:18141017-18142189 REVERSE LENGTH=160	18 kDa	17	11	14	17	41	36	33	28	14	27	29	31	13	35	26
AT5G48230.1	| Symbols: EMB1276, ACAT2 | acetoacetyl-CoA thiolase 2 | chr5:19552570-19555030 REVERSE LENGTH=398	41 kDa	0	1	0	1	4	0	4	0	0	0	0	0	0	2	5
AT1G08260.1	| Symbols: EMB142, EMB2284, POL2A, TIL1, EMB529, ABO4, ESD7 | DNA polymerase epsilon catalytic subunit | chr1:2590944-2606892 FORWARD LENGTH=2161	249 kDa	4	4	0	2	5	4	3	0	4	4	4	0	4	4	3
AT5G37510.1	| Symbols: EMB1467, CI76 | NADH-ubiquinone dehydrogenase, mitochondrial, putative | chr5:14897490-14900352 FORWARD LENGTH=745	81 kDa	39	34	50	56	51	41	53	60	41	17	34	33	37	38	46
AT1G20960.1 (+1)	| Symbols: emb1507 | U5 small nuclear ribonucleoprotein helicase, putative | chr1:7302591-7309914 REVERSE LENGTH=2171	247 kDa	0	0	0	1	5	0	2	5	0	0	0	1	0	1	0
AT1G67440.1	| Symbols: emb1688 | Minichromosome maintenance (MCM2/3/5) family protein | chr1:25263905-25265551 REVERSE LENGTH=433	49 kDa	0	0	0	1	0	0	0	0	1	0	2	0	0	1	0
AT5G19620.1	| Symbols: EMB213, OEP80, ATOEP80, TOC75 | outer envelope protein of 80 kDa | chr5:6623323-6627641 FORWARD LENGTH=732	80 kDa	2	4	0	0	0	0	0	0	0	0	0	0	0	0	4
AT3G04400.2	| Symbols: emb2171 | Ribosomal protein L14p/L23e family protein | chr3:1167611-1168308 FORWARD LENGTH=125	13 kDa	19	18	12	57	62	54	43	49	37	59	65	60	44	56	47
AT2G18020.1	| Symbols: EMB2296 | Ribosomal protein L2 family | chr2:7837151-7838160 FORWARD LENGTH=258	28 kDa	61	67	62	83	107	83	98	91	65	44	68	74	64	76	70
AT1G02780.1	| Symbols: emb2386 | Ribosomal protein L19e family protein | chr1:608120-609391 REVERSE LENGTH=214	25 kDa	41	44	34	49	74	37	63	51	34	33	39	62	33	51	19
AT1G20200.1	| Symbols: EMB2719, HAP15 | PAM domain (PCI/PINT associated module) protein | chr1:7001409-7004154 REVERSE LENGTH=488	56 kDa	4	2	11	0	6	4	14	8	7	3	3	11	2	7	0
AT5G19820.1	| Symbols: emb2734 | ARM repeat superfamily protein | chr5:6695731-6701247 REVERSE LENGTH=1116	124 kDa	0	1	0	0	0	0	0	0	0	2	0	0	0	1	0
AT1G34430.1	| Symbols: EMB3003 | 2-oxoacid dehydrogenases acyltransferase family protein | chr1:12588027-12590084 REVERSE LENGTH=465	48 kDa	6	5	0	0	7	0	0	10	0	0	0	4	0	2	0
AT5G10360.1	| Symbols: EMB3010, RPS6B | Ribosomal protein S6e | chr5:3258734-3260142 REVERSE LENGTH=249	28 kDa	41	39	61	54	85	58	68	53	31	45	53	77	37	53	41
AT5G40480.1	| Symbols: EMB3012 | embryo defective 3012 | chr5:16213361-16223982 FORWARD LENGTH=1923	211 kDa	2	3	2	12	12.4	15	17	21	17	0	2	4	7	6	3
AT4G31840.1	| Symbols: ENODL15, AtENODL15 | early nodulin-like protein 15 | chr4:15401798-15402426 FORWARD LENGTH=177	19 kDa	0	4	1	0	4	0	0	4	0	7	0	0	0	2	9
AT5G64260.1	| Symbols: EXL2 | EXORDIUM like 2 | chr5:25703980-25704897 FORWARD LENGTH=305	33 kDa	0	6	0	2	2	0	2	2	2	0	2	2	0	4	4
AT5G09440.1	| Symbols: EXL4 | EXORDIUM like 4 | chr5:2938397-2939233 FORWARD LENGTH=278	29 kDa	0	4	4	0	0	0	0	0	0	0	0	0	0	0	0
AT1G26630.1	| Symbols: FBR12, ATELF5A-2, ELF5A-2 | Eukaryotic translation initiation factor 5A-1 (eIF-5A 1) protein | chr1:9205968-9207098 FORWARD LENGTH=159	17 kDa	0	0	0	14	19	23	10	0	16	0	20	8	16	7	10
AT5G14780.1	| Symbols: FDH | formate dehydrogenase | chr5:4777043-4779190 FORWARD LENGTH=384	42 kDa	0	0	0	16	6	4	14	10	12	1	6	0	8	12	8
AT5G52470.1	| Symbols: FIB1, FBR1, ATFIB1, ATFBR1, SKIP7 | fibrillarin 1 | chr5:21294290-21296509 FORWARD LENGTH=308	33 kDa	47	40	16	55	92	32	64	53	28	12	24	22	23	53	47
AT5G48580.1	| Symbols: FKBP15-2 | FK506- and rapamycin-binding protein 15 kD-2 | chr5:19696156-19697304 REVERSE LENGTH=163	18 kDa	0	0	0	0	0	3	0	0	0	3	0	0	0	1	0
AT4G25340.1	| Symbols: FKBP53, ATFKBP53 | FK506 BINDING PROTEIN 53 | chr4:12959657-12962632 REVERSE LENGTH=477	52 kDa	7	4	0	0	14	0	7	4	0	10	4	2	0	10	0
AT5G55730.1 (+1)	| Symbols: FLA1 | FASCICLIN-like arabinogalactan 1 | chr5:22558375-22560392 REVERSE LENGTH=424	45 kDa	7	9	0	14	23	2	24	26	1	6	0	0	0	22	35
AT3G60900.1	| Symbols: FLA10 | FASCICLIN-like arabinogalactan-protein 10 | chr3:22499573-22500841 REVERSE LENGTH=422	44 kDa	0	1	0	1	0	4	5	7	0	2	0	1	7	7	2
AT5G54500.1	| Symbols: FQR1 | flavodoxin-like quinone reductase 1 | chr5:22124674-22126256 FORWARD LENGTH=204	22 kDa	13	14	0	14	18	3	18	33	7	4	1	2	5	18	5
AT5G67590.1	| Symbols: FRO1 | NADH-ubiquinone oxidoreductase-related | chr5:26958073-26959356 FORWARD LENGTH=154	17 kDa	4	2	5	2	0	0	0	0	2	2	1	4	2	1	0
AT2G29080.1	| Symbols: ftsh3 | FTSH protease 3 | chr2:12489911-12492999 REVERSE LENGTH=809	89 kDa	2	3	0	4	4	2	4	3	12	2	1	0	2	0	5
AT1G19580.1	| Symbols: GAMMA CA1 | gamma carbonic anhydrase 1 | chr1:6774937-6777092 FORWARD LENGTH=275	30 kDa	27	18	3	15	18	20	11	14	28	9	17	5	27	13	29
AT5G66510.1 (+1)	| Symbols: GAMMA CA3 | gamma carbonic anhydrase 3 | chr5:26550016-26551496 REVERSE LENGTH=258	28 kDa	10	5	0	12	11	6	13	17	12	0	6	0	8	1	11
AT5G63510.2	| Symbols: GAMMA CAL1 | gamma carbonic anhydrase like 1 | chr5:25424054-25425612 FORWARD LENGTH=279	31 kDa	27	25	2	12	10	12	10	20	13	10	0	0	15	13	21
AT3G26650.1	| Symbols: GAPA, GAPA-1 | glyceraldehyde 3-phosphate dehydrogenase A subunit | chr3:9795226-9796848 FORWARD LENGTH=396	42 kDa	2	1	1	0	0	0	0	0	4	2	2	2	2	2	0
AT1G13440.1	| Symbols: GAPC-2, GAPC2 | glyceraldehyde-3-phosphate dehydrogenase C2 | chr1:4608465-4610494 REVERSE LENGTH=338	37 kDa	143	150	97	142	167	130	169	147	149	87	127	83	157	134	150
AT3G04120.1	| Symbols: GAPC, GAPC-1, GAPC1 | glyceraldehyde-3-phosphate dehydrogenase C subunit 1 | chr3:1081077-1083131 FORWARD LENGTH=338	37 kDa	142	151	98	138	158	134	162	140	149	89	129	0	153	135	142
AT1G16300.1	| Symbols: GAPCP-2 | glyceraldehyde-3-phosphate dehydrogenase of plastid 2 | chr1:5574433-5577406 FORWARD LENGTH=420	45 kDa	17	12	2	8	11	5	6	4	6	5	9	4	5	6	12
AT1G48520.1 (+1)	| Symbols: GATB | GLU-ADT subunit B | chr1:17940185-17942540 FORWARD LENGTH=550	61 kDa	0	1	1	0	0	0	0	0	0	0	0	0	0	0	0
AT5G07440.1 (+1)	| Symbols: GDH2 | glutamate dehydrogenase 2 | chr5:2356153-2358012 FORWARD LENGTH=411	45 kDa	0	0	0	3	0	0	6	12	4	0	1	0	0	1	11
AT1G11840.6	| Symbols: GLX1 | glyoxalase I homolog | chr1:3995928-3997518 FORWARD LENGTH=322	36 kDa	0	0	0	3	5	3	0	2	4	4	2	0	2	2	0
AT5G60620.1	| Symbols: GPAT9 | glycerol-3-phosphate acyltransferase 9 | chr5:24367266-24369647 FORWARD LENGTH=376	43 kDa	2	2	0	0	2	2	0	0	0	0	0	0	0	0	0
AT5G16050.1	| Symbols: GRF5, GF14 UPSILON | general regulatory factor 5 | chr5:5244008-5245402 REVERSE LENGTH=268	30 kDa	8	4	10	11	8	8	14	14	6	7	3	4	6	1	0
AT5G07530.2	| Symbols: GRP17, ATGRP17, ATGRP-7 | glycine rich protein 17 | chr5:2382629-2384495 REVERSE LENGTH=512	51 kDa	0	0	0	2	3	0	1	1	1	1	2	4	1	2	1
AT5G07530.1	| Symbols: GRP17, ATGRP17, ATGRP-7 | glycine rich protein 17 | chr5:2382678-2384495 REVERSE LENGTH=543	53 kDa	5	2	2	7	6	1	1	2	1	4	4	8	2	3	3
AT4G38680.1	| Symbols: GRP2, CSDP2, CSP2, ATCSP2 | glycine rich protein 2 | chr4:18072240-18072851 REVERSE LENGTH=203	19 kDa	0	2	0	0	1	0	0	4	0	0	0	0	0	1	0
AT5G22880.1	| Symbols: H2B, HTB2 | histone B2 | chr5:7652130-7652567 REVERSE LENGTH=145	16 kDa	50	60	0	46	71	0	51	64	0	19	0	0	0	62	50
AT3G45980.1 (+1)	| Symbols: H2B, HTB9 | Histone superfamily protein | chr3:16897492-16897944 REVERSE LENGTH=150	16 kDa	62	77	0	40	92	43	58	86	40	0	40	37	39	69	66
AT4G21150.1 (+2)	| Symbols: HAP6 | ribophorin II (RPN2) family protein | chr4:11278646-11283599 FORWARD LENGTH=691	75 kDa	19	25	0	8	38	1	17	35	17	4	0	0	13	7	15
AT3G08950.1	| Symbols: HCC1 | electron transport SCO1/SenC family protein | chr3:2727285-2729289 FORWARD LENGTH=334	37 kDa	8	6	12	4	4	0	3	0	11	1	1	1	37	41	35
AT5G22650.1 (+1)	| Symbols: HD2B, HDT02, HDT2, ATHD2B, HDA4, HD2, ATHD2 | histone deacetylase 2B | chr5:7534120-7536054 FORWARD LENGTH=306	32 kDa	13	9	0	6	6	0	9	4	6	8	11	0	3	6	3
AT5G03740.1	| Symbols: HD2C, HDT3 | histone deacetylase 2C | chr5:981994-983961 FORWARD LENGTH=294	32 kDa	5	1	0	0	3	0	3	2	0	4	4	0	0	0	0
AT5G62740.1	| Symbols: HIR1, ATHIR1 | SPFH/Band 7/PHB domain-containing membrane-associated protein family | chr5:25201320-25202535 FORWARD LENGTH=286	31 kDa	25	19	5	17	17	18	20	9	29	12	12	18	37	30	28
AT1G14900.1	| Symbols: HMGA | high mobility group A | chr1:5138665-5139353 REVERSE LENGTH=204	22 kDa	4	2	8	0	0	4	0	0	0	0	4	10	6	2	0
AT1G20693.1 (+2)	| Symbols: HMGB2, HMG BETA 1, NFD2, NFD02 | high mobility group B2 | chr1:7177282-7178487 FORWARD LENGTH=144	16 kDa	0	0	0	12	12	6	12	12	4	12	0	4	6	11	12
AT1G20696.1 (+2)	| Symbols: HMGB3, NFD3, NFD03 | high mobility group B3 | chr1:7179825-7181174 FORWARD LENGTH=141	16 kDa	0	8	0	8	8	4	8	12	2	8	0	0	2	8	8
AT2G17560.1 (+2)	| Symbols: HMGB4, NFD4, NFD04 | high mobility group B4 | chr2:7642486-7643468 REVERSE LENGTH=138	15 kDa	14	11	0	2	12	0	4	20	0	7	0	0	0	8	12
AT4G13940.1 (+1)	| Symbols: HOG1, EMB1395, SAHH1, MEE58, ATSAHH1 | S-adenosyl-L-homocysteine hydrolase | chr4:8054931-8056676 FORWARD LENGTH=485	53 kDa	12	14	10	27	30	32	29	23	18	25	9	0	22	57	52
AT3G18035.1	| Symbols: HON4 | winged-helix DNA-binding transcription factor family protein | chr3:6169384-6171558 REVERSE LENGTH=480	52 kDa	0	5	0	0	13	0	4	24	0	6	0	0	5	11	19
AT1G48620.1	| Symbols: HON5 | high mobility group A5 | chr1:17974148-17976301 REVERSE LENGTH=479	51 kDa	1	0	0	0	8	0	4	18	2	2	0	0	0	1	4
AT5G43940.1 (+1)	| Symbols: HOT5, ADH2, GSNOR, ATGSNOR1, PAR2 | GroES-like zinc-binding dehydrogenase family protein | chr5:17684265-17686379 FORWARD LENGTH=379	41 kDa	1	2	1	6	6	6	8	6.8	6	4	4	0	0	4	4
AT5G02500.1	| Symbols: HSC70-1, HSP70-1, AT-HSC70-1, HSC70 | heat shock cognate protein 70-1 | chr5:554055-556334 REVERSE LENGTH=651	71 kDa	90	108	47	104	116	43	123	117	62	64	42	60	68	106	91
AT2G33210.1 (+1)	| Symbols: HSP60-2 | heat shock protein 60-2 | chr2:14075093-14078568 REVERSE LENGTH=585	62 kDa	25	17	26	44	44	42	66	40	42	22	53	34	39	47	49
AT3G13860.1	| Symbols: HSP60-3A | heat shock protein 60-3A | chr3:4561704-4565133 REVERSE LENGTH=572	60 kDa	0	5	2	12	6	2	12	8	4	2	1	0	0	2	6
AT3G23990.1	| Symbols: HSP60, HSP60-3B | heat shock protein 60 | chr3:8669013-8672278 FORWARD LENGTH=577	61 kDa	43	40	28	82	78	56	114	69	57	38	68	47	52	73	84
AT3G12580.1	| Symbols: HSP70, ATHSP70 | heat shock protein 70 | chr3:3991487-3993689 REVERSE LENGTH=650	71 kDa	0	61	20	64	89	27	0	0	0	46	26	31	0	69	64
AT5G56030.2	| Symbols: HSP81-2 | heat shock protein 81-2 | chr5:22686923-22689433 FORWARD LENGTH=728	83 kDa	61	59	48	24	26	23	27	30	27	24	20	21	26	52	44
AT1G51060.1	| Symbols: HTA10 | histone H2A 10 | chr1:18926948-18927443 FORWARD LENGTH=132	14 kDa	78	80	38	49	78	50	60	69	41	37	50	51	46	87	75
AT3G54560.1	| Symbols: HTA11 | histone H2A 11 | chr3:20196532-20197466 FORWARD LENGTH=136	15 kDa	17	21	4	21	18	16	13	14	12	7	19	13	18	20	20
AT5G02560.2	| Symbols: HTA12 | histone H2A 12 | chr5:575437-576456 FORWARD LENGTH=177	19 kDa	0	0	0	4	3	0	0	3	0	0	0	0	0	8	5
AT3G20670.1	| Symbols: HTA13 | histone H2A 13 | chr3:7229472-7229963 FORWARD LENGTH=132	14 kDa	42	48	16	22	44	29	30	41	15	28	30	27	23	48	47
AT1G08880.1	| Symbols: HTA5, H2AXA, G-H2AX, GAMMA-H2AX | Histone superfamily protein | chr1:2847144-2847676 REVERSE LENGTH=142	15 kDa	47	45	5	33	96	28	45	56	17	29	26	27	26	52	68
AT5G59870.1	| Symbols: HTA6 | histone H2A 6 | chr5:24115605-24116144 REVERSE LENGTH=150	16 kDa	33	41	14	34	60	27	47	51	19	12	18	23	32	41	48
AT5G27670.1	| Symbols: HTA7 | histone H2A 7 | chr5:9792807-9793365 REVERSE LENGTH=150	16 kDa	15	15	3	9	23	0	20	22	5	8	0	6	9	16	16
AT1G52740.1	| Symbols: HTA9 | histone H2A protein 9 | chr1:19645409-19646221 FORWARD LENGTH=134	14 kDa	0	0	4	0	0	19	0	0	15	0	24	13	18	20	0
AT1G07790.1	| Symbols: HTB1 | Histone superfamily protein | chr1:2413049-2413495 FORWARD LENGTH=148	16 kDa	44	54	0	0	63	0	0	56	0	0	0	0	0	60	45
AT5G59910.1	| Symbols: HTB4 | Histone superfamily protein | chr5:24127206-24127658 FORWARD LENGTH=150	16 kDa	60	76	51	40	96	41	49	84	40	21	40	38	39	68	60
AT1G01370.1 (+1)	| Symbols: HTR12, CENH3 | Histone superfamily protein | chr1:143773-145400 FORWARD LENGTH=178	20 kDa	0	4	1	5	8	3	2	7	2	0	0	2	0	2	6
AT1G68100.1	| Symbols: IAR1 | ZIP metal ion transporter family | chr1:25521325-25524032 FORWARD LENGTH=469	51 kDa	0	4	0	2	0	0	0	0	2	0	0	0	2	2	4
AT1G24180.1	| Symbols: IAR4 | Thiamin diphosphate-binding fold (THDP-binding) superfamily protein | chr1:8560777-8563382 REVERSE LENGTH=393	43 kDa	8	13	10	10	0	4	8	4	10	1	2	1	2	3	2
AT4G35260.1	| Symbols: IDH1, IDH-I | isocitrate dehydrogenase 1 | chr4:16774494-16776233 REVERSE LENGTH=367	40 kDa	4	2	8	15	10	13	16	4	16	1	9	3	17	13	11
AT4G13430.1	| Symbols: IIL1, ATLEUC1 | isopropyl malate isomerase large subunit 1 | chr4:7804194-7807789 REVERSE LENGTH=509	55 kDa	0	0	0	8	0	0	8	1	3	0	1	0	1	3	2
AT4G16143.1 (+1)	| Symbols: IMPA-2 | importin alpha isoform 2 | chr4:9134450-9137134 REVERSE LENGTH=535	59 kDa	12	14	0	4	12	0	9	8	0	6	8	2	0	6	8
AT1G09270.1 (+1)	| Symbols: IMPA-4 | importin alpha isoform 4 | chr1:2994506-2997833 FORWARD LENGTH=538	59 kDa	0	0	0	1	0	0	0	0	0	2	0	0	0	1	0
AT3G16430.1 (+1)	| Symbols: JAL31 | jacalin-related lectin 31 | chr3:5581830-5582959 FORWARD LENGTH=296	32 kDa	31	20	0	0	0	0	0	28	0	0	0	0	0	0	0
AT3G16470.1 (+1)	| Symbols: JR1 | Mannose-binding lectin superfamily protein | chr3:5596096-5597709 REVERSE LENGTH=451	48 kDa	65	66	15	62	74	46	47	135	32	58	32	28	47	67	150
AT4G23850.1	| Symbols: LACS4 | AMP-dependent synthetase and ligase family protein | chr4:12403720-12408263 REVERSE LENGTH=666	75 kDa	6	6	4	4	4	4	2	4	5	3	3	2	10	6	6
AT1G56070.1	| Symbols: LOS1 | Ribosomal protein S5/Elongation factor G/III/V family protein | chr1:20968245-20971077 REVERSE LENGTH=843	94 kDa	112	116	53	113	193	75	184	156	99	44	82	57	77	98	84
AT2G36530.1	| Symbols: LOS2, ENO2 | Enolase | chr2:15321081-15323786 REVERSE LENGTH=444	48 kDa	2	6	11	19	23	17	24	13	25	9	20	2	27	23	19
AT1G55020.1	| Symbols: LOX1, ATLOX1 | lipoxygenase 1 | chr1:20525798-20530143 FORWARD LENGTH=859	98 kDa	4	4	0	3	0	0	0	0	11	0	8	0	0	0	0
AT2G38540.1	| Symbols: LP1, LTP1, ATLTP1 | lipid transfer protein 1 | chr2:16130418-16130893 FORWARD LENGTH=118	12 kDa	4	0	3	12	8	22	4	7	8	4	4	13	18	6	22
AT3G16950.1 (+1)	| Symbols: LPD1, ptlpd1 | lipoamide dehydrogenase 1 | chr3:5786761-5790383 REVERSE LENGTH=570	61 kDa	34	26	11	13	37	0	26	37	0	20	7	10	0	34	29
AT5G35620.1	| Symbols: LSP1, EIF(ISO)4E, LSP, EIF4E2, eIFiso4E | Eukaryotic initiation factor 4E protein | chr5:13824946-13826331 REVERSE LENGTH=198	23 kDa	0	0	0	4	0	2	0	0	4	4	0	0	2	3	0
AT3G25860.1	| Symbols: LTA2, PLE2 | 2-oxoacid dehydrogenases acyltransferase family protein | chr3:9460632-9462585 FORWARD LENGTH=480	50 kDa	17	26	21	18	52	6	36	62	2	18	7	16	2	23	6
AT3G52200.2	| Symbols: LTA3 | Dihydrolipoamide acetyltransferase, long form protein | chr3:19360317-19366091 FORWARD LENGTH=713	78 kDa	4	8	2	0	4	1	9	0	0	4	5	6	5	8	4
AT2G38530.1	| Symbols: LTP2, LP2, cdf3 | lipid transfer protein 2 | chr2:16128481-16128948 FORWARD LENGTH=118	12 kDa	14	4	10	53	40	71	38	27	43	12	16	37	58	36	50
AT5G59320.1	| Symbols: LTP3 | lipid transfer protein 3 | chr5:23929051-23929492 FORWARD LENGTH=115	12 kDa	8	8	10	8	8	8	6	8	8	4	0	2	6	8	11
AT1G27950.1	| Symbols: LTPG1 | glycosylphosphatidylinositol-anchored lipid protein transfer 1 | chr1:9740740-9741991 FORWARD LENGTH=193	20 kDa	2	1	1	6	4	10	4	4	1	23	19	22	56	59	60
AT1G52760.1	| Symbols: LysoPL2 | lysophospholipase 2 | chr1:19651378-19652576 FORWARD LENGTH=332	37 kDa	0	0	0	8	3	16	6	2	11	0	1	0	8	7	8
AT5G50850.1	| Symbols: MAB1 | Transketolase family protein | chr5:20689671-20692976 FORWARD LENGTH=363	39 kDa	12	12	9	30	18	10	24	20	25	6	23	9	18	22	29
AT2G33340.1 (+1)	| Symbols: MAC3B | MOS4-associated complex 3B | chr2:14126584-14131000 REVERSE LENGTH=525	57 kDa	3	0	0	6	11	0	6	3	0	7	0	6	2	9	8
AT3G47810.1 (+2)	| Symbols: MAG1, VPS29, ATVPS29 | Calcineurin-like metallo-phosphoesterase superfamily protein | chr3:17637256-17639017 REVERSE LENGTH=190	21 kDa	6	4	2	0	0	0	2	2	0	4	2	2	0	0	0
AT2G36880.1 (+1)	| Symbols: MAT3 | methionine adenosyltransferase 3 | chr2:15479721-15480893 REVERSE LENGTH=390	42 kDa	4	11	0	0	11	0	7	5	0	0	0	0	0	0	0
AT3G47520.1	| Symbols: MDH | malate dehydrogenase | chr3:17513657-17514868 FORWARD LENGTH=403	42 kDa	10	0	0	6	19	0	13	10	5	2	0	0	2	4	14
AT2G47000.1	| Symbols: MDR4, PGP4, ABCB4, ATPGP4 | ATP binding cassette subfamily B4 | chr2:19310008-19314750 REVERSE LENGTH=1286	139 kDa	28	34	6	4	18	6	48	18	8	8	2	1	17	10	32
AT4G30270.1	| Symbols: MERI5B, MERI-5, XTH24, SEN4 | xyloglucan endotransglucosylase/hydrolase 24 | chr4:14819445-14820448 REVERSE LENGTH=269	31 kDa	3	4	5	5	11	0	12	13	10	2	1	0	2	5	0
AT3G06860.1	| Symbols: MFP2, ATMFP2 | multifunctional protein 2 | chr3:2161926-2166009 FORWARD LENGTH=725	79 kDa	7	2	0	14	14	0	11	1	2	0	1	0	4	9	19
AT2G21870.1	| Symbols: MGP1 | copper ion binding;cobalt ion binding;zinc ion binding | chr2:9320456-9322618 REVERSE LENGTH=240	28 kDa	71	61	31	64	58	17	55	42	43	35	38	28	40	42	52
AT5G27540.1 (+1)	| Symbols: MIRO1, emb2473 | MIRO-related GTP-ase 1 | chr5:9722816-9727112 FORWARD LENGTH=648	72 kDa	4	6	0	21	21	1	20	45	14	0	0	0	3	7	30
AT1G53240.1	| Symbols: mMDH1 | Lactate/malate dehydrogenase family protein | chr1:19854966-19856802 REVERSE LENGTH=341	36 kDa	53	42	10	68	68	50	79	67	67	25	46	23	61	50	65
AT3G16480.1	| Symbols: MPPalpha | mitochondrial processing peptidase alpha subunit | chr3:5599906-5602716 FORWARD LENGTH=499	54 kDa	30	17	6	29	37	0	34	44	21	14	15	4	15	16	54
AT3G02090.1	| Symbols: MPPBETA | Insulinase (Peptidase family M16) protein | chr3:365624-368526 FORWARD LENGTH=531	59 kDa	201	193	88	225	185	147	201	161	218	68	167	96	190	185	216
AT5G52240.1	| Symbols: MSBP1, ATMP1, AtMAPR5 | membrane steroid binding protein 1 | chr5:21213121-21214557 FORWARD LENGTH=220	24 kDa	7	9	9	6	10	0	4	12	12	1	1	1	63	66	59
AT3G10920.1	| Symbols: MSD1, MEE33, ATMSD1 | manganese superoxide dismutase 1 | chr3:3418015-3419581 FORWARD LENGTH=231	25 kDa	0	0	0	1	4	0	11	2	1	0	4	0	0	7	12
AT5G26340.1	| Symbols: MSS1, STP13, ATSTP13 | Major facilitator superfamily protein | chr5:9243851-9246994 REVERSE LENGTH=526	57 kDa	8	12	0	0	1	5	0	0	6	0	5	0	3	0	0
AT2G44620.1	| Symbols: MTACP-1, MTACP1 | mitochondrial acyl carrier protein 1 | chr2:18414320-18415065 FORWARD LENGTH=122	14 kDa	16	8	0	3	8	0	4	4	4	4	0	4	4	3	6
AT1G65290.1	| Symbols: mtACP2 | mitochondrial acyl carrier protein 2 | chr1:24249088-24250366 REVERSE LENGTH=126	?	2	4	2	8	9	6	4	6	4	4	3	4	3	3	4
AT4G37910.1	| Symbols: mtHsc70-1 | mitochondrial heat shock protein 70-1 | chr4:17825368-17828099 REVERSE LENGTH=682	73 kDa	20	14	6	24	22	15	24	23	26	14	21	10	24	23	29
AT5G09590.1	| Symbols: MTHSC70-2, HSC70-5 | mitochondrial HSO70 2 | chr5:2975721-2978508 FORWARD LENGTH=682	73 kDa	29	18	14	39	37	17	42	42	28	24	25	11	26	34	40
AT1G48030.1 (+1)	| Symbols: mtLPD1 | mitochondrial lipoamide dehydrogenase 1 | chr1:17717432-17719141 REVERSE LENGTH=507	54 kDa	7	12	4	37	18	16	27	9	32	0	17	4	26	22	34
AT3G17240.1 (+1)	| Symbols: mtLPD2 | lipoamide dehydrogenase 2 | chr3:5890278-5892166 REVERSE LENGTH=507	54 kDa	12	4	0	18	13	26	26	12	25	8	21	0	33	19	38
AT3G17390.1	| Symbols: MTO3, SAMS3, MAT4 | S-adenosylmethionine synthetase family protein | chr3:5952484-5953665 REVERSE LENGTH=393	43 kDa	6	9	0	0	15	0	7	7	6	0	0	0	3	0	0
AT5G13850.1	| Symbols: NACA3 | nascent polypeptide-associated complex subunit alpha-like protein 3 | chr5:4471361-4472676 FORWARD LENGTH=204	22 kDa	4	4	4	4	4	4	6	4	6	4	4	4	4	4	4
ATMG00510.1	| Symbols: NAD7 | NADH dehydrogenase subunit 7 | chrM:132071-138153 FORWARD LENGTH=394	45 kDa	9	4	6	8	12	4	8	22	7	4	4	0	6	8	8
ATMG00070.1	| Symbols: NAD9 | NADH dehydrogenase subunit 9 | chrM:23663-24235 REVERSE LENGTH=190	23 kDa	15	16	9	19	14	15	23	28	20	4	7	15	13	20	17
AT3G15950.1	| Symbols: NAI2 | DNA topoisomerase-related | chr3:5397783-5402610 REVERSE LENGTH=772	85 kDa	68	64	10	22	94	4	64	93	14	50	18	18	11	43	47
AT3G57150.1	| Symbols: NAP57, AtNAP57, CBF5, AtCBF5 | homologue of NAP57 | chr3:21154255-21155952 REVERSE LENGTH=565	63 kDa	24	34	26	39	74	26	48	44	36	23	25	23	31	39	29
AT4G05020.1 (+1)	| Symbols: NDB2 | NAD(P)H dehydrogenase B2 | chr4:2572752-2576222 FORWARD LENGTH=582	65 kDa	0	3	0	9	0	2	13	11	4	0	0	0	0	4	10
AT4G09320.1	| Symbols: NDPK1 | Nucleoside diphosphate kinase family protein | chr4:5923424-5924366 FORWARD LENGTH=169	19 kDa	3	1	0	7	5	6	12	0	1	4	3	0	3	3	1
AT4G11010.1	| Symbols: NDPK3 | nucleoside diphosphate kinase 3 | chr4:6732780-6734298 REVERSE LENGTH=238	26 kDa	12	12	3	21	40	11	35	24	16	10	4	4	16	12	18
AT1G77760.1	| Symbols: NIA1, GNR1, NR1 | nitrate reductase 1 | chr1:29236005-29239367 REVERSE LENGTH=917	103 kDa	0	0	0	0	0	0	2	0	0	0	0	0	0	1	0
AT1G06670.1	| Symbols: NIH | nuclear DEIH-boxhelicase | chr1:2040567-2047333 FORWARD LENGTH=1576	175 kDa	0	0	0	0	0	1	1	0	0	0	3	0	1	1	0
AT3G44310.1 (+1)	| Symbols: NIT1, ATNIT1, NITI | nitrilase 1 | chr3:15986901-15988841 FORWARD LENGTH=346	38 kDa	21	24	20	46	77	20	94	30	68	59	65	62	31	18	37
AT3G44300.1	| Symbols: NIT2, AtNIT2 | nitrilase 2 | chr3:15983351-15985172 FORWARD LENGTH=339	37 kDa	26	19	0	32	44	26	59	27	50	19	56	25	19	16	18
AT3G44320.1	| Symbols: NIT3, AtNIT3 | nitrilase 3 | chr3:15993419-15995493 FORWARD LENGTH=346	38 kDa	0	0	0	0	32	18	38	0	19	6	23	19	0	10	0
AT2G20490.1	| Symbols: NOP10, EDA27 | nucleolar RNA-binding Nop10p family protein | chr2:8831897-8832723 FORWARD LENGTH=64	7 kDa	0	6	1	2	17	2	10	9	4	4	3	3	0	6	0
AT1G56110.1	| Symbols: NOP56 | homolog of nucleolar protein NOP56 | chr1:20984544-20986893 REVERSE LENGTH=522	59 kDa	8	16	8	12	57	8	37	22	6	13	8	8	8	22	8
AT3G03520.1	| Symbols: NPC3 | non-specific phospholipase C3 | chr3:837972-840511 REVERSE LENGTH=523	59 kDa	6	6	0	0	12	0	12	14	0	14	0	0	2	2	6
AT4G04910.1	| Symbols: NSF | AAA-type ATPase family protein | chr4:2489696-2495666 REVERSE LENGTH=742	81 kDa	13	2	0	5	16	0	6	11	3	4	0	0	1	6	5
AT1G80300.1	| Symbols: NTT1, ATNTT1 | nucleotide transporter 1 | chr1:30191954-30194280 FORWARD LENGTH=624	68 kDa	0	0	7	4	4	2	0	0	6	0	0	0	2	6	13
AT1G14850.1	| Symbols: NUP155 | nucleoporin 155 | chr1:5116921-5123259 REVERSE LENGTH=1464	160 kDa	4	4	2	1	0	0	1	0	1	4	4	4	1	1	1
AT4G14880.1 (+3)	| Symbols: OASA1, OLD3, CYTACS1 | O-acetylserine (thiol) lyase (OAS-TL) isoform A1 | chr4:8518209-8520050 REVERSE LENGTH=322	34 kDa	7	7	9	6	10	0	13	8	5	1	1	1	59	63	57
AT1G72370.1 (+1)	| Symbols: P40, AP40, RP40, RPSAA | 40s ribosomal protein SA | chr1:27243148-27244842 REVERSE LENGTH=298	32 kDa	14	19	18	20	32	13	29	24	21	26	19	20	24	14	21
AT5G35590.1	| Symbols: PAA1 | proteasome alpha subunit A1 | chr5:13765417-13767768 REVERSE LENGTH=246	27 kDa	8	9	12	18	29	16	29	20	14	10	10	16	6	21	15
AT2G05840.1	| Symbols: PAA2 | 20S proteasome subunit PAA2 | chr2:2234226-2236053 FORWARD LENGTH=246	27 kDa	0	0	8	10	10	16	13	10	9	4	10	11	10	10	0
AT4G34110.1	| Symbols: PAB2, PABP2, ATPAB2 | poly(A) binding protein 2 | chr4:16336732-16339892 FORWARD LENGTH=629	69 kDa	0	0	0	2	0	0	0	0	0	0	0	0	0	2	0
AT3G22110.1	| Symbols: PAC1 | 20S proteasome alpha subunit C1 | chr3:7792819-7793571 REVERSE LENGTH=250	27 kDa	0	0	0	2	6	0	2	0	2	2	6	0	0	2	0
AT1G53850.1 (+1)	| Symbols: PAE1, ATPAE1 | 20S proteasome alpha subunit E1 | chr1:20104131-20105792 REVERSE LENGTH=237	26 kDa	8	10	8	10	9	5	12	8	2	8	6	8	4	13	8
AT3G14290.1	| Symbols: PAE2 | 20S proteasome alpha subunit E2 | chr3:4764364-4766381 FORWARD LENGTH=237	26 kDa	1	2	0	4	9	0	9	4	0	5	0	3	0	7	2
AT2G37040.1	| Symbols: PAL1, ATPAL1 | PHE ammonia lyase 1 | chr2:15557602-15560237 REVERSE LENGTH=725	79 kDa	2	0	0	2	0	2	0	2	2	0	12	1	0	2	8
AT1G22280.1 (+2)	| Symbols: PAPP2C | phytochrome-associated protein phosphatase type 2C | chr1:7874236-7875496 FORWARD LENGTH=281	31 kDa	0	2	0	0	0	0	0	0	0	0	0	0	0	2	0
AT4G31300.1 (+2)	| Symbols: PBA1 | N-terminal nucleophile aminohydrolases (Ntn hydrolases) superfamily protein | chr4:15188927-15190935 FORWARD LENGTH=233	25 kDa	2	0	0	0	10	0	10	2	0	3	2	4	2	8	0
AT1G21720.1	| Symbols: PBC1 | proteasome beta subunit C1 | chr1:7626394-7628070 FORWARD LENGTH=204	23 kDa	2	0	0	6	8	0	8	8	0	0	0	0	0	8	2
AT1G13060.1	| Symbols: PBE1 | 20S proteasome beta subunit E1 | chr1:4452641-4454663 FORWARD LENGTH=274	30 kDa	0	1	0	2	4	0	8	6	0	0	1	2	0	2	0
AT3G60820.1 (+2)	| Symbols: PBF1 | N-terminal nucleophile aminohydrolases (Ntn hydrolases) superfamily protein | chr3:22472038-22473809 REVERSE LENGTH=223	25 kDa	0	0	0	5	8	1	8	8	0	0	0	2	0	12	0
AT3G16420.1 (+2)	| Symbols: PBP1, JAL30 | PYK10-binding protein 1 | chr3:5579560-5580674 FORWARD LENGTH=298	32 kDa	108	113	100	33	35	32	57	54	59	68	23	45	32	53	81
AT4G37870.1	| Symbols: PCK1, PEPCK | phosphoenolpyruvate carboxykinase 1 | chr4:17802974-17806332 REVERSE LENGTH=671	73 kDa	2	7	0	6	24	4	16	8	0	3	0	4	11	12	7
AT5G01330.1	| Symbols: PDC3 | pyruvate decarboxylase-3 | chr5:132538-134807 REVERSE LENGTH=592	64 kDa	21	18	0	0	25	0	22	0	2	11	10	4	0	0	2
AT5G44430.1	| Symbols: PDF1.2c | plant defensin 1.2C | chr5:17909092-17909444 REVERSE LENGTH=80	9 kDa	0	0	0	0	0	1	0	0	0	0	0	0	1	1	0
AT2G38670.1	| Symbols: PECT1 | phosphorylethanolamine cytidylyltransferase 1 | chr2:16168979-16171680 FORWARD LENGTH=421	47 kDa	3	7	6	15	4	14	10	8	21	2	0	0	6	6	17
AT1G59870.1	| Symbols: PEN3, PDR8, ATPDR8, ABCG36, ATABCG36 | ABC-2 and Plant PDR ABC-type transporter family protein | chr1:22034661-22039844 FORWARD LENGTH=1469	165 kDa	30	38	1	8	49	7	13	33	33	17	2	2	7	24	30
AT1G22780.1 (+2)	| Symbols: PFL, RPS18A, PFL1 | Ribosomal protein S13/S18 family | chr1:8067990-8069163 FORWARD LENGTH=152	18 kDa	31	34	18	23	42	21	50	42	20	20	22	32	13	31	32
AT1G17745.1 (+1)	| Symbols: PGDH | D-3-phosphoglycerate dehydrogenase | chr1:6101157-6104979 FORWARD LENGTH=624	66 kDa	10	14	12	2	1	1	2	4	2	2	1	1	1	2	1
AT5G06860.1	| Symbols: PGIP1, ATPGIP1 | polygalacturonase inhibiting protein 1 | chr5:2132373-2133434 FORWARD LENGTH=330	37 kDa	0	2	2	0	0	0	10	0	0	0	0	0	2	0	0
AT1G79550.1 (+1)	| Symbols: PGK | phosphoglycerate kinase | chr1:29924347-29926295 REVERSE LENGTH=401	42 kDa	5	6	3	17	37	4	19	20	18	1	1	1	12	12	9
AT3G62150.1	| Symbols: PGP21 | P-glycoprotein 21 | chr3:23008755-23013579 REVERSE LENGTH=1296	140 kDa	0	16	2	0	0	0	20	14	2	8	0	0	3	2	18
AT2G27530.1 (+1)	| Symbols: PGY1 | Ribosomal protein L1p/L10e family | chr2:11763443-11764570 REVERSE LENGTH=216	24 kDa	8	14	13	32	45	27	46	18	12	18	18	23	27	32	0
AT5G14040.1	| Symbols: PHT3;1 | phosphate transporter 3;1 | chr5:4531059-4532965 REVERSE LENGTH=375	40 kDa	32	37	0	49	59	23	46	73	50	10	0	0	27	19	44
AT2G45960.3	| Symbols: PIP1B, TMP-A, ATHH2, PIP1;2 | plasma membrane intrinsic protein 1B | chr2:18910450-18911744 FORWARD LENGTH=301	32 kDa	25	21	0	1	6	2	8	16	4	8	5	0	5	14	29
AT3G53420.1 (+1)	| Symbols: PIP2A, PIP2, PIP2;1 | plasma membrane intrinsic protein 2A | chr3:19803906-19805454 REVERSE LENGTH=287	30 kDa	5	6	6	2	1	2	4	6	4	4	0	0	0	2	4
AT4G35100.1 (+1)	| Symbols: PIP3, PIP3A, PIP2;7, SIMIP | plasma membrane intrinsic protein 3 | chr4:16708672-16709958 FORWARD LENGTH=280	30 kDa	6	7	0	0	0	0	0	10	0	4	0	0	1	4	2
AT2G33150.1	| Symbols: PKT3, PED1, KAT2 | peroxisomal 3-ketoacyl-CoA thiolase 3 | chr2:14047814-14050983 REVERSE LENGTH=462	49 kDa	25	28	6	71	26	28	79	37	42	10	33	2	24	22	67
AT3G15730.1	| Symbols: PLDALPHA1, PLD | phospholipase D alpha 1 | chr3:5330835-5333474 FORWARD LENGTH=810	92 kDa	2	2	1	6	6	4	8	6	5	5	5	0	6	0	5
AT2G22780.1	| Symbols: PMDH1 | peroxisomal NAD-malate dehydrogenase 1 | chr2:9689995-9691923 REVERSE LENGTH=354	37 kDa	7	5	0	20	14	0	23	14	8	0	4	0	0	4	13
AT3G22200.2	| Symbols: POP2 | Pyridoxal phosphate (PLP)-dependent transferases superfamily protein | chr3:7835457-7838863 FORWARD LENGTH=513	56 kDa	2	2	0	0	6	0	6	10	0	0	0	0	0	0	4
AT4G27500.1	| Symbols: PPI1 | proton pump interactor 1 | chr4:13743614-13745900 FORWARD LENGTH=612	?	14	15	17	18	27	15	37	33	34	7	12	17	39	37	36
AT3G13720.1	| Symbols: PRA1.F3, PRA8 | PRA1 (Prenylated rab acceptor) family protein | chr3:4495202-4495768 REVERSE LENGTH=188	21 kDa	0	0	0	4	1	2	0	6	0	2	0	0	4	8	4
AT4G08770.1	| Symbols: Prx37 | Peroxidase superfamily protein | chr4:5598259-5600262 REVERSE LENGTH=346	38 kDa	9	33	6	14	32	12	19	51	14	17	12	4	13	35	28
AT3G06050.1	| Symbols: PRXIIF, ATPRXIIF | peroxiredoxin IIF | chr3:1826311-1827809 REVERSE LENGTH=201	21 kDa	8	10	10	24	16	7	19	25	18	11	14	4	14	22	24
AT2G45140.1	| Symbols: PVA12 | plant VAP homolog 12 | chr2:18611029-18612971 FORWARD LENGTH=239	26 kDa	0	10	4	12	10	6	8	12	20	5	4	4	8	6	14
AT5G12200.1	| Symbols: PYD2 | pyrimidine 2 | chr5:3941700-3944727 REVERSE LENGTH=531	58 kDa	4	0	2	0	4	2	0	0	0	4	8	0	0	2	0
AT3G09260.1	| Symbols: PYK10, PSR3.1, BGLU23, LEB | Glycosyl hydrolase superfamily protein | chr3:2840657-2843730 REVERSE LENGTH=524	?	416	359	211	441	493	352	415	590	433	214	271	306	373	419	472
AT5G23300.1	| Symbols: PYRD | pyrimidine d | chr5:7847792-7850243 REVERSE LENGTH=460	49 kDa	16	19	13	30	7	11	12	15	37	2	4	3	16	9	17
AT4G17530.1	| Symbols: RAB1C, ATRAB1C, ATRABD2C | RAB GTPase homolog 1C | chr4:9773721-9775424 REVERSE LENGTH=202	22 kDa	23	21	6	17	44	0	35	40	21	16	7	8	18	21	17
AT5G20010.1 (+2)	| Symbols: RAN-1, RAN1, ATRAN1 | RAS-related nuclear protein-1 | chr5:6760364-6761747 FORWARD LENGTH=221	25 kDa	15	16	9	24	16	29	47	12	28	22	10	5	30	28	27
AT5G15650.1	| Symbols: RGP2, ATRGP2 | reversibly glycosylated polypeptide 2 | chr5:5092203-5094093 FORWARD LENGTH=360	41 kDa	9	8	0	0	24	0	4	14	0	4	6	0	0	4	0
AT3G17840.1	| Symbols: RLK902 | receptor-like kinase 902 | chr3:6106092-6108430 FORWARD LENGTH=647	70 kDa	0	0	0	4	4	4	0	2	2	0	1	0	2	6	4
AT4G38740.1	| Symbols: ROC1 | rotamase CYP 1 | chr4:18083620-18084138 REVERSE LENGTH=172	18 kDa	18	19	14	47	42	45	61	41	28	24	8	8	50	45	18
AT3G56070.1 (+1)	| Symbols: ROC2 | rotamase cyclophilin 2 | chr3:20806987-20807517 REVERSE LENGTH=176	19 kDa	0	0	0	4	8	0	11	9	3	0	0	0	0	3	0
AT2G16600.1 (+1)	| Symbols: ROC3 | rotamase CYP 3 | chr2:7200862-7201383 FORWARD LENGTH=173	18 kDa	0	0	0	10	22	4	15	3	4	2	0	0	4	6	8
AT4G34870.1	| Symbols: ROC5, ATCYP1 | rotamase cyclophilin 5 | chr4:16614451-16614969 FORWARD LENGTH=172	18 kDa	4	5	4	13	15	12	11	11	13	8	4	4	4	12	4
AT2G42740.1 (+4)	| Symbols: RPL16A | ribosomal protein large subunit 16A | chr2:17791794-17792946 FORWARD LENGTH=182	21 kDa	12	10	17	12	20	12	20	12	8	6	12	8	8	14	10
AT3G05590.1	| Symbols: RPL18 | ribosomal protein L18 | chr3:1621511-1622775 FORWARD LENGTH=187	21 kDa	25	20	15	37	90	35	59	44	22	37	12	31	23	30	35
AT3G55280.1 (+2)	| Symbols: RPL23AB | ribosomal protein L23AB | chr3:20500667-20501519 FORWARD LENGTH=154	17 kDa	24	20	27	28	30	32	28	30	26	16	32	24	25	28	21
AT1G23290.1	| Symbols: RPL27A, RPL27AB | Ribosomal protein L18e/L15 superfamily protein | chr1:8263007-8263447 FORWARD LENGTH=146	16 kDa	28	35	26	39	55	0	47	54	0	31	40	35	12	17	15
AT1G69620.1	| Symbols: RPL34 | ribosomal protein L34 | chr1:26189900-26191081 FORWARD LENGTH=119	14 kDa	21	26	4	23	27	17	27	25	27	18	27	7	10	19	15
AT4G38630.1	| Symbols: RPN10, MCB1, ATMCB1, MBP1 | regulatory particle non-ATPase 10 | chr4:18057357-18059459 REVERSE LENGTH=386	41 kDa	8	8	0	0	8	0	12	4	0	8	6	5	0	4	0
AT1G64520.1	| Symbols: RPN12a | regulatory particle non-ATPase 12A | chr1:23956459-23958120 FORWARD LENGTH=267	31 kDa	8	6	2	8	12	0	12	4	2	4	6	0	0	8	6
AT2G20580.1	| Symbols: RPN1A, ATRPN1A | 26S proteasome regulatory subunit S2 1A | chr2:8859211-8864699 FORWARD LENGTH=891	?	14	12	6	2	20	0	16	14	0	17	0	4	0	6	2
AT4G28470.1	| Symbols: RPN1B, ATRPN1B | 26S proteasome regulatory subunit S2 1B | chr4:14067082-14072357 REVERSE LENGTH=891	98 kDa	12	6	6	2	18	0	9	10	0	13	0	4	0	6	2
AT5G23740.1	| Symbols: RPS11-BETA | ribosomal protein S11-beta | chr5:8008251-8009330 REVERSE LENGTH=159	18 kDa	15	0	0	13	24	12	17	16	16	15	10	12	7	15	18
AT1G04270.1 (+1)	| Symbols: RPS15 | cytosolic ribosomal protein S15 | chr1:1141852-1142960 REVERSE LENGTH=152	17 kDa	6	8	0	2	22	5	12	12	3	8	0	2	2	4	4
AT1G07770.1 (+2)	| Symbols: RPS15A | ribosomal protein S15A | chr1:2408413-2409065 REVERSE LENGTH=130	15 kDa	34	39	30	42	48	38	46	36	32	20	38	50	30	46	33
AT3G46040.1	| Symbols: RPS15AD | ribosomal protein S15A D | chr3:16914891-16915529 FORWARD LENGTH=130	15 kDa	18	21	0	0	36	24	28	22	0	16	22	27	0	27	25
AT4G31700.1	| Symbols: RPS6, RPS6A | ribosomal protein S6 | chr4:15346306-15347714 REVERSE LENGTH=250	28 kDa	41	42	64	61	79	68	65	52	43	53	50	76	45	64	44
AT1G53750.1	| Symbols: RPT1A | regulatory particle triple-A 1A | chr1:20065921-20068324 REVERSE LENGTH=426	48 kDa	4	6	0	2	14	0	10	8	0	6	0	0	0	4	0
AT5G58290.1	| Symbols: RPT3 | regulatory particle triple-A ATPase 3 | chr5:23569155-23571116 FORWARD LENGTH=408	46 kDa	11	8	7	6	29	4	34	12	0	6	15	11	3	18	1
AT5G43010.1	| Symbols: RPT4A | regulatory particle triple-A ATPase 4A | chr5:17248563-17251014 REVERSE LENGTH=399	45 kDa	2	7	0	4	18	2	5	14	0	6	0	0	0	4	0
AT3G05530.1	| Symbols: RPT5A, ATS6A.2 | regulatory particle triple-A ATPase 5A | chr3:1603540-1605993 FORWARD LENGTH=424	47 kDa	18	29	14	13	32	6	32	22	0	10	15	16	2	24	10
AT5G19990.1	| Symbols: RPT6A, ATSUG1 | regulatory particle triple-A ATPase 6A | chr5:6752144-6754918 FORWARD LENGTH=419	47 kDa	5	1	0	0	36	0	11	12	0	3	8	0	0	0	2
AT5G63840.1	| Symbols: RSW3, PSL5 | Glycosyl hydrolases family 31 protein | chr5:25545056-25548922 FORWARD LENGTH=921	104 kDa	2	0	0	2	2	2	6	2	1	0	2	0	0	2	3
AT1G14320.1	| Symbols: SAC52, RPL10, RPL10A | Ribosomal protein L16p/L10e family protein | chr1:4888270-4889408 FORWARD LENGTH=220	25 kDa	27	22	14	37	61	31	45	33	20	25	22	34	28	37	30
AT3G59770.1 (+1)	| Symbols: SAC9 | sacI homology domain-containing protein / WW domain-containing protein | chr3:22079281-22085674 REVERSE LENGTH=1630	180 kDa	0	0	0	2	1	0	1	0	0	1	0	0	0	1	1
AT1G66580.1	| Symbols: SAG24, RPL10C | senescence associated gene 24 | chr1:24839208-24840439 FORWARD LENGTH=221	25 kDa	28	25	0	31	0	27	0	0	24	0	25	0	0	0	0
AT4G01850.1 (+1)	| Symbols: SAM-2, MAT2, SAM2, AtSAM2 | S-adenosylmethionine synthetase 2 | chr4:796298-797479 REVERSE LENGTH=393	43 kDa	5	7	0	6	3	0	3	3	6	0	0	0	1	2	3
AT4G08390.1 (+3)	| Symbols: SAPX | stromal ascorbate peroxidase | chr4:5314999-5317071 FORWARD LENGTH=372	40 kDa	8	8	10	10	8	8	8	8	8	0	8	8	8	8	8
AT1G56330.1	| Symbols: SAR1, ATSAR1, ATSARA1B, ATSAR1B, SAR1B | secretion-associated RAS 1B | chr1:21086845-21088478 REVERSE LENGTH=193	22 kDa	6	4	0	7	11	0	14	10	12	5	0	0	5	9	13
AT1G61250.1 (+1)	| Symbols: SC3 | secretory carrier 3 | chr1:22586035-22588664 FORWARD LENGTH=289	33 kDa	0	0	5	4	6	0	3	7	8	0	0	1	0	4	1
AT5G66760.1	| Symbols: SDH1-1 | succinate dehydrogenase 1-1 | chr5:26653776-26657224 FORWARD LENGTH=634	70 kDa	17	7	6	21	13	13	37	19	18	11	39	21	20	16	16
AT3G27380.1 (+1)	| Symbols: SDH2-1 | succinate dehydrogenase 2-1 | chr3:10131209-10132673 REVERSE LENGTH=279	31 kDa	0	3	0	1	0	0	7	0	0	4	0	2	4	2	0
AT3G10370.1	| Symbols: SDP6 | FAD-dependent oxidoreductase family protein | chr3:3216502-3219027 FORWARD LENGTH=629	68 kDa	0	2	1	2	0	1	0	4	10	0	0	0	8	0	0
AT1G11890.1	| Symbols: SEC22, ATSEC22 | Synaptobrevin family protein | chr1:4011509-4012835 FORWARD LENGTH=218	25 kDa	8	6	2	12	14	10	6	0	14	0	2	0	8	12	12
AT2G45070.1 (+3)	| Symbols: SEC61 BETA | Preprotein translocase Sec, Sec61-beta subunit protein | chr2:18587208-18587456 REVERSE LENGTH=82	8 kDa	0	0	0	4	0	10	0	0	8	0	0	0	8	4	4
AT4G24190.2	| Symbols: SHD, AtHsp90.7, AtHsp90-7 | Chaperone protein htpG family protein | chr4:12551902-12555851 REVERSE LENGTH=823	94 kDa	29	37	0	31	33	13	28	59	8	27	14	12	24	28	34
AT5G26780.1 (+2)	| Symbols: SHM2 | serine hydroxymethyltransferase 2 | chr5:9418299-9421725 FORWARD LENGTH=517	57 kDa	1	2	1	7	2	1	2	6	2	2	3.5	3	19	17	15
AT4G13930.1	| Symbols: SHM4 | serine hydroxymethyltransferase 4 | chr4:8048013-8050021 REVERSE LENGTH=471	52 kDa	2	4	0	13	18	0	22	4	8	0	9	2	2	10	2
AT4G26690.1	| Symbols: SHV3, MRH5, GPDL2 | PLC-like phosphodiesterase family protein | chr4:13456793-13459890 REVERSE LENGTH=759	83 kDa	0	0	0	0	0	0	2	0	2	0	0	0	0	2	0
AT1G77180.1 (+1)	| Symbols: SKIP | chromatin protein family | chr1:28999791-29001632 REVERSE LENGTH=613	69 kDa	0	0	0	5	0	1	0	0	0	0	2	0	0	6	0
AT4G12420.1 (+1)	| Symbols: SKU5 | Cupredoxin superfamily protein | chr4:7349941-7352868 REVERSE LENGTH=587	66 kDa	29	32	17	35	28	37	30	47	43	4	22	24	45	42	33
AT5G13710.1 (+1)	| Symbols: SMT1, CPH | sterol methyltransferase 1 | chr5:4424048-4426866 REVERSE LENGTH=336	38 kDa	6	2	0	3	12	0	0	9	0	3	0	0	0	4	4
AT1G20330.1	| Symbols: SMT2, CVP1, FRL1 | sterol methyltransferase 2 | chr1:7038968-7040053 REVERSE LENGTH=361	40 kDa	6	6	2	6	12	3	4	8	4	4	0	0	6	18	8
AT1G76090.1	| Symbols: SMT3 | sterol methyltransferase 3 | chr1:28550592-28551671 REVERSE LENGTH=359	40 kDa	2	1	0	2	0	0	0	0	0	0	0	0	2	0	0
AT1G16610.1 (+1)	| Symbols: SR45, RNPS1 | arginine/serine-rich 45 | chr1:5675925-5678686 REVERSE LENGTH=414	45 kDa	0	0	0	8	4	4	4	0	0	0	4	0	2	8	0
AT3G49430.1 (+2)	| Symbols: SRp34a, SR34a, At-SR34a | SER/ARG-rich protein 34A | chr3:18332668-18334829 FORWARD LENGTH=300	34 kDa	0	1	1	0	0	0	0	0	0	1	0	0	0	0	0
AT1G74020.1	| Symbols: SS2 | strictosidine synthase 2 | chr1:27835289-27837277 REVERSE LENGTH=335	35 kDa	56	69	14	50	30	24	35	33	48	15	32	30	42	46	62
AT1G79230.1	| Symbols: ST1, ATMST1, MST1, ATRDH1, STR1 | mercaptopyruvate sulfurtransferase 1 | chr1:29800824-29803679 FORWARD LENGTH=379	42 kDa	2	2	0	8	2	5	4	2	4	2	0	0	6	3	5
AT2G01470.1	| Symbols: STL2P, ATSEC12 | SEC12P-like 2 protein | chr2:212215-214435 REVERSE LENGTH=393	43 kDa	0	0	0	4	2	0	4	4	4	0	0	0	0	4	0
AT3G53020.1	| Symbols: STV1, RPL24B, RPL24 | Ribosomal protein L24e family protein | chr3:19660749-19661912 REVERSE LENGTH=163	19 kDa	18	34	15	26	44	20	32	35	16	17	23	21	19	21	16
AT5G20830.1 (+1)	| Symbols: SUS1, ASUS1, atsus1 | sucrose synthase 1 | chr5:7050599-7054032 REVERSE LENGTH=808	93 kDa	25	22	15	22	56	9	43	37	9	16	15	4	12	32	16
AT1G80070.1	| Symbols: SUS2, EMB33, EMB177, EMB14 | Pre-mRNA-processing-splicing factor | chr1:30118052-30127574 FORWARD LENGTH=2359	275 kDa	2	0	0	2	0	0	2	0	0	0	2	0	0	6	0
AT3G43190.1	| Symbols: SUS4, ATSUS4 | sucrose synthase 4 | chr3:15179204-15182577 REVERSE LENGTH=808	93 kDa	16	28	10	32	71	23	51	41	26	32	14	12	17	42	28
AT5G55480.1	| Symbols: SVL1 | SHV3-like 1 | chr5:22474277-22477819 FORWARD LENGTH=766	84 kDa	8	8	0	11	12	0	8	28	0	6	0	0	0	14	16
AT3G11820.1 (+1)	| Symbols: SYP121, AT-SYR1, ATSYP121, SYR1, ATSYR1, PEN1 | syntaxin of plants 121 | chr3:3729540-3730868 REVERSE LENGTH=346	38 kDa	6	1	0	4	14	4	8	2	5	0	1	5	10	2	2
AT5G08080.1 (+2)	| Symbols: SYP132, ATSYP132 | syntaxin of plants 132 | chr5:2588532-2591106 FORWARD LENGTH=304	34 kDa	0	0	0	4	0	1	0	4	0	0	0	0	0	8	4
AT3G09740.1	| Symbols: SYP71, ATSYP71 | syntaxin of plants 71 | chr3:2989615-2991354 FORWARD LENGTH=266	30 kDa	15	8	4	12	11	4	12	17	4	7	0	4	3	14	20
AT2G20990.1 (+2)	| Symbols: SYTA, NTMC2TYPE1.1, ATSYTA, NTMC2T1.1, SYT1 | synaptotagmin A | chr2:9014827-9017829 FORWARD LENGTH=541	62 kDa	8	4	2	10	8	6	8	4	8	6	6	6	9	8	13
AT5G27640.1 (+1)	| Symbols: TIF3B1, EIF3B, ATEIF3B-1, EIF3B-1, ATTIF3B1 | translation initiation factor 3B1 | chr5:9781207-9784759 REVERSE LENGTH=712	82 kDa	0	2	6	0	12	0	11	0	0	0	2	4	0	0	0
AT2G29530.1 (+1)	| Symbols: TIM10 | Tim10/DDP family zinc finger protein | chr2:12641026-12642243 REVERSE LENGTH=83	9 kDa	4	1	1	12	14	9	13	10	7	4	0	10	4	8	14
AT1G61570.1	| Symbols: TIM13 | translocase of the inner mitochondrial membrane 13 | chr1:22718897-22719473 REVERSE LENGTH=87	9 kDa	2	1	1	22	21	25	33	30	28	23	26	27	16	13	15
AT5G50810.1	| Symbols: TIM8 | translocase inner membrane subunit 8 | chr5:20675875-20676505 REVERSE LENGTH=77	9 kDa	7	0	6	20	3	20	14	2	19	8	11	13	16	12	17
AT3G46560.1	| Symbols: TIM9, emb2474 | Tim10/DDP family zinc finger protein | chr3:17138632-17139301 FORWARD LENGTH=93	11 kDa	8	6	8	10	12	18	17	12	8	9	16	16	20	8	8
AT4G35300.1 (+1)	| Symbols: TMT2 | tonoplast monosaccharide transporter2 | chr4:16796432-16799071 REVERSE LENGTH=739	80 kDa	10	11	7	4	10	6	2	16	2	4	0	6	6	13	15
AT5G05000.1 (+2)	| Symbols: TOC34, ATTOC34, OEP34 | translocon at the outer envelope membrane of chloroplasts 34 | chr5:1474262-1475772 REVERSE LENGTH=313	35 kDa	8	8	0	8	7	5	8	8	8	4	2	1	8	8	8
AT1G27390.1	| Symbols: TOM20-2 | translocase outer membrane 20-2 | chr1:9513469-9514912 REVERSE LENGTH=210	23 kDa	5	6	5	9	22	7	10	16	7	1	1	0	10	12	11
AT5G40930.1	| Symbols: TOM20-4 | translocase of outer membrane 20-4 | chr5:16404523-16405825 FORWARD LENGTH=187	21 kDa	4	8	8	12	0	10	8	4	8	4	8	8	8	8	8
AT5G43970.1	| Symbols: TOM22-V, TOM9-2, ATTOM22-V | translocase of outer membrane 22-V | chr5:17692888-17693187 FORWARD LENGTH=99	10 kDa	4	4	4	4	0	18	0	0	14	0	4	3	6	8	4
AT3G20000.1	| Symbols: TOM40 | translocase of the outer mitochondrial membrane 40 | chr3:6967685-6970247 FORWARD LENGTH=309	34 kDa	15	14	0	2	6	4	0	19	12	2	0	0	6	4	12
AT5G08040.1	| Symbols: TOM5 | mitochondrial import receptor subunit TOM5 homolog | chr5:2577358-2578073 REVERSE LENGTH=54	6 kDa	2	4	0	4	2	5	1	4	8	0	8	0	3	1	3
AT1G65980.1	| Symbols: TPX1 | thioredoxin-dependent peroxidase 1 | chr1:24559524-24560753 REVERSE LENGTH=162	17 kDa	11	12	2	5	10	5	6	9	4	4	2	0	5	9	2
AT2G46280.1 (+1)	| Symbols: TRIP-1, TIF3I1 | TGF-beta receptor interacting protein 1 | chr2:19003656-19005393 REVERSE LENGTH=328	36 kDa	4	5	0	8	18	0	8	6	1	8	0	0	0	11	5
AT5G19770.1 (+1)	| Symbols: TUA3 | tubulin alpha-3 | chr5:6682761-6684474 REVERSE LENGTH=450	50 kDa	49	46	44	24	24	21	13	16	13	5	7	5	39	40	46
AT4G14960.1	| Symbols: TUA6 | Tubulin/FtsZ family protein | chr4:8548753-8550319 REVERSE LENGTH=427	47 kDa	46	46	38	17	19	17	15	11	13	16	16	18	22	25	22
AT4G14960.2	| Symbols: TUA6 | Tubulin/FtsZ family protein | chr4:8548769-8550319 REVERSE LENGTH=450	50 kDa	0	48	0	35	29	0	28	35	15	0	0	0	0	35	38
AT5G62690.1 (+1)	| Symbols: TUB2 | tubulin beta chain 2 | chr5:25181560-25183501 FORWARD LENGTH=450	51 kDa	62	58	52	24	16	11	24	25	18	23	21	19	19	22	24
AT5G44340.1	| Symbols: TUB4 | tubulin beta chain 4 | chr5:17859442-17860994 REVERSE LENGTH=444	50 kDa	52	61	0	0	39	0	39	0	0	16	0	0	0	0	0
AT2G29550.1	| Symbols: TUB7 | tubulin beta-7 chain | chr2:12644258-12645932 REVERSE LENGTH=449	51 kDa	43	48	27	12	16	9	12	18	14	12	11	9	13	18	17
AT4G20890.1	| Symbols: TUB9 | tubulin beta-9 chain | chr4:11182218-11183840 FORWARD LENGTH=444	50 kDa	51	60	18	28	37	0	38	54	0	0	9	0	0	0	0
AT4G11150.1	| Symbols: TUF, emb2448, TUFF, VHA-E1 | vacuolar ATP synthase subunit E1 | chr4:6800091-6801696 FORWARD LENGTH=230	26 kDa	36	25	10	28	43	19	34	40	30	51	21	22	35	34	48
AT3G50670.1	| Symbols: U1-70K, U1SNRNP | U1 small nuclear ribonucleoprotein-70K | chr3:18826476-18829492 REVERSE LENGTH=427	50 kDa	4	0	1	4	0	0	0	2	0	0	0	0	0	6	6
AT3G62250.1	| Symbols: UBQ5 | ubiquitin 5 | chr3:23037138-23037611 FORWARD LENGTH=157	18 kDa	18	12	7	25	44	36	29	22	18	10	25	27	19	26	16
AT3G62830.1 (+1)	| Symbols: UXS2, ATUXS2, AUD1 | NAD(P)-binding Rossmann-fold superfamily protein | chr3:23232539-23235353 FORWARD LENGTH=445	50 kDa	6	15	0	0	4	0	4	8	2	0	0	0	0	2	10
AT2G28760.1 (+2)	| Symbols: UXS6 | UDP-XYL synthase 6 | chr2:12336469-12338642 REVERSE LENGTH=343	39 kDa	9	6	2	5	7	1	4	3	12	1	11	0	8	4	6
AT5G46860.1	| Symbols: VAM3, ATVAM3, SYP22, ATSYP22, SGR3 | Syntaxin/t-SNARE family protein | chr5:19012342-19013795 REVERSE LENGTH=268	29 kDa	0	0	0	2	2	2	4	4	0	0	0	0	0	2	0
AT1G04750.2	| Symbols: VAMP7B, VAMP721, ATVAMP721, AT VAMP7B | vesicle-associated membrane protein 721 | chr1:1331857-1333426 REVERSE LENGTH=181	21 kDa	10	8	4	27	23	27	24	20	29	5	5	22	34	12	22
AT3G60600.1	| Symbols: VAP27-1, VAP, (AT)VAP, VAP27 | vesicle associated protein | chr3:22400537-22402408 FORWARD LENGTH=256	28 kDa	5	6	9	16	18	4	9	18	20	8	4	5	19	19	22
AT3G13300.1 (+1)	| Symbols: VCS | Transducin/WD40 repeat-like superfamily protein | chr3:4304085-4309949 FORWARD LENGTH=1344	146 kDa	7	8	0	0	9	0	1	0	0	10	4	0	0	2	0
AT3G01280.1	| Symbols: VDAC1, ATVDAC1 | voltage dependent anion channel 1 | chr3:85754-87612 FORWARD LENGTH=276	29 kDa	151	148	29	143	119	134	115	151	180	76	110	39	130	115	152
AT5G67500.1	| Symbols: VDAC2, ATVDAC2 | voltage dependent anion channel 2 | chr5:26935223-26937123 FORWARD LENGTH=276	30 kDa	67	55	22	59	62	40	60	64	47	38	74	15	47	60	53
AT5G15090.1 (+1)	| Symbols: VDAC3, ATVDAC3 | voltage dependent anion channel 3 | chr5:4889641-4891389 REVERSE LENGTH=274	29 kDa	99	100	22	79	93	76	87	108	96	58	64	28	75	68	93
AT5G57490.1	| Symbols: VDAC4, ATVDAC4 | voltage dependent anion channel 4 | chr5:23283895-23285335 REVERSE LENGTH=274	30 kDa	2	4	0	0	0	0	0	0	4	0	6	0	6	0	0
AT1G78900.1 (+1)	| Symbols: VHA-A | vacuolar ATP synthase subunit A | chr1:29660463-29664575 FORWARD LENGTH=623	69 kDa	99	94	47	104	165	60	150	145	93	68	79	67	103	137	131
AT4G39080.1	| Symbols: VHA-A3 | vacuolar proton ATPase A3 | chr4:18209513-18214752 FORWARD LENGTH=821	93 kDa	22	19	18	16	42	16	30	29	24	9	11	9	26	27	27
AT4G23710.1	| Symbols: VHA-G2, VAG2, VATG2 | vacuolar ATP synthase subunit G2 | chr4:12350577-12351354 FORWARD LENGTH=106	12 kDa	14	13	2	0	0	2	0	0	10	0	16	5	6	6	2
AT3G01390.1 (+1)	| Symbols: VMA10, AVMA10 | vacuolar membrane ATPase 10 | chr3:150265-150922 REVERSE LENGTH=110	12 kDa	26	15	3	14	28	8	22	22	8	14	12	12	12	17	20
AT2G14720.1 (+1)	| Symbols: VSR4, VSR2;1, BP80-2;1, MTV4 | vacuolar sorting receptor 4 | chr2:6300878-6304156 REVERSE LENGTH=628	70 kDa	0	0	0	4	0	4	2	2	2	4	0	0	0	4	5
AT5G43070.1	| Symbols: WPP1 | WPP domain protein 1 | chr5:17289259-17289726 REVERSE LENGTH=155	17 kDa	4	4	5	2	2	1	1	1	1	0	8	8	4	2	4
AT1G58380.1 (+3)	| Symbols: XW6 | Ribosomal protein S5 family protein | chr1:21689115-21690085 FORWARD LENGTH=284	31 kDa	57	48	26	57	97	40	76	53	40	33	43	36	45	62	45
AT1G58270.1	| Symbols: ZW9 | TRAF-like family protein | chr1:21612394-21614089 REVERSE LENGTH=396	45 kDa	17	20	4	16	14	4	38	34	13	14	16	12	29	20	28
AT1G23170.2	AT1G23170.2	?	0	0	0	4	4	4	6	4	4	2	0	0	0	4	4
