# Supplementary material for: A Microsomal Proteomics View of H2O2- and ABA-Dependent Responses
Source: Proteomes. 2017 Aug 18;5(3):22. doi: 10.3390/proteomes5030022 (PMC5620539; doi:10.3390/proteomes5030022)
Supplement: Supplementary file 1 [file proteomes-05-00022-s001.zip › Table S2_H2O2 differentially expressed proteins and GO analysis.xls]

## Sheet: H2O2 differentially expressed
Accession #	Protein name	Peptide sequence	Best Peptide identification probability	Best Mascot Ion score	ANOVA (p-value)	FC 5 min	FC 20 min	RNA interaction (Marondedze et al., 2016 as + or in TAIR)
1. Metabolism
1.01 Amino acid
AT1G17745	D-3-phosphoglycerate dehydrogenase 2	GGVIDEDALVR	0.997	57.1	0.0089	0.1	0.1	+
		GGVIDEDALVR	0.997	52.2
		GGVIDEDALVR	0.997	40.8
		GGVIDEDALVR	0.997	38.5
		GGVIDEDALVR	0.997	38
		GGVIDEDALVR	0.997	36.8
AT5G26780	Serine hydroxymethyltransferase 2	VLELVHIAANKNTVPGDVSAMVPGGIR	0.997	50	0.036	2.1	13
		ALEAFQLDPSKWGVNVQSLSGSPANFQVYTALLKPHER	0.997	39.3
		ALEAFQLDPSKWGVNVQSLSGSPANFQVYTALLKPHER	0.997	38.7
		ALEAFQLDPSKWGVNVQSLSGSPANFQVYTALLKPHER	0.997	37.2
		ALEAFQLDPSKWGVNVQSLSGSPANFQVYTALLKPHER	0.997	34.3
		ALEAFQLDPSKWGVNVQSLSGSPANFQVYTALLKPHER	0.997	33.8
		ALEAFQLDPSKWGVNVQSLSGSPANFQVYTALLKPHER	0.997	33.5
		QLNASLDEIDPEVADIIELEKAR	0.997	32.7
		ALEAFQLDPSKWGVNVQSLSGSPANFQVYTALLKPHER	0.997	32.6
		ALEAFQLDPSKWGVNVQSLSGSPANFQVYTALLKPHER	0.997	31
1.02 Nitrogen and sulfur
AT3G61440	Cysteine synthase C1	DASLLIGKTPLVFLNKVTEGCEAYVAAK	0.997	65.5	0.00074	ns	5
		DASLLIGKTPLVFLNKVTEGCEAYVAAK	0.997	58.5
		DASLLIGKTPLVFLNKVTEGCEAYVAAK	0.997	56.5
		DASLLIGKTPLVFLNKVTEGCEAYVAAK	0.997	52
		YLSSVLFDELRKEAEEMKPVSVD	0.997	50.6
		YLSSVLFDELRKEAEEMKPVSVD	0.997	49.5
		YLSSVLFDELRKEAEEMKPVSVD	0.997	47.1
		YLSSVLFDELRKEAEEMKPVSVD	0.997	46.6
		YLSSVLFDELRKEAEEMKPVSVD	0.997	42.4
		YLSSVLFDELRKEAEEMKPVSVD	0.997	42.1
		YLSSVLFDELRKEAEEMKPVSVD	0.997	40.6
		YLSSVLFDELRKEAEEMKPVSVD	0.997	40.4
		DASLLIGKTPLVFLNKVTEGCEAYVAAK	0.997	35.9
		YLSSVLFDELRKEAEEMKPVSVD	0.997	32.4
AT4G14880	O-acetylserine (thiol) lyase isoform A1)	IAKDVTELIGNTPLVYLNNVAEGCVGR	0.997	58.9	0.015	0.1	7.9
		LYGVEPVESAILSGGKPGPHK	0.997	54.4
		IAKDVTELIGNTPLVYLNNVAEGCVGR	0.997	52
		IAKDVTELIGNTPLVYLNNVAEGCVGR	0.997	52
		IAKDVTELIGNTPLVYLNNVAEGCVGR	0.997	51.9
		IGFSMISDAEKK	0.997	44.5
		IAKDVTELIGNTPLVYLNNVAEGCVGR	0.997	43.7
		IAKDVTELIGNTPLVYLNNVAEGCVGR	0.997	40.8
		IAKDVTELIGNTPLVYLNNVAEGCVGR	0.997	36.7
		IHYETTGPEIWKGTGGKIDGFVSGIGTGGTITGAGK	0.997	33.4
		IGFSMISDAEKK	0.997	30
1.03 Nucleotides
AT5G23300	Pyrimidine d	KFSNPIGLAAGFDKNAEATEGLLGMGFGFVEVGSVTPVPQEGNPKPR	0.997	102	0.013	0.2	ns	+
		KFSNPIGLAAGFDKNAEATEGLLGMGFGFVEVGSVTPVPQEGNPKPR	0.997	79.5
		LSQEGAIINR	0.997	76.2
		KFSNPIGLAAGFDKNAEATEGLLGMGFGFVEVGSVTPVPQEGNPKPR	0.997	73.5
		LSQEGAIINR	0.997	72.1
		MLAETSATSSSPSDDVKPGGK	0.997	67.6
		MLAETSATSSSPSDDVKPGGK	0.997	66.3
		KFSNPIGLAAGFDKNAEATEGLLGMGFGFVEVGSVTPVPQEGNPKPR	0.997	65.5
		KFSNPIGLAAGFDKNAEATEGLLGMGFGFVEVGSVTPVPQEGNPKPR	0.997	65.3
		LSQEGAIINR	0.997	65.3
		LSQEGAIINR	0.997	65
		MLAETSATSSSPSDDVKPGGK	0.997	63.4
		MLAETSATSSSPSDDVKPGGK	0.997	62.5
		MLAETSATSSSPSDDVKPGGK	0.997	59
		MLAETSATSSSPSDDVKPGGK	0.997	58.4
		MLAETSATSSSPSDDVKPGGK	0.997	58.4
		MLAETSATSSSPSDDVKPGGK	0.997	58.4
		MLAETSATSSSPSDDVKPGGK	0.997	57.8
		LSQEGAIINR	0.997	57.2
		MLAETSATSSSPSDDVKPGGK	0.997	56.6
		LSQEGAIINR	0.997	56.4
		NKTSEDAAADYVQGVHNLSQYADYLVINVSSPNTAGLR	0.997	56.2
		MLAETSATSSSPSDDVKPGGK	0.997	55.2
		MLAETSATSSSPSDDVKPGGK	0.997	55.2
		SGPGILGVNLGK	0.997	54.4
		NKTSEDAAADYVQGVHNLSQYADYLVINVSSPNTAGLR	0.997	53.2
		MLAETSATSSSPSDDVKPGGK	0.997	49.7
		MLAETSATSSSPSDDVKPGGK	0.997	49.5
		KVQAARDEMQWGDEGPPPLLVK	0.997	48
		KVQAARDEMQWGDEGPPPLLVK	0.997	44.3
		KVQAARDEMQWGDEGPPPLLVK	0.997	44.2
		KVQAARDEMQWGDEGPPPLLVK	0.997	43.1
		SGPGILGVNLGK	0.997	42.6
		SGPGILGVNLGK	0.997	39.5
		KVQAARDEMQWGDEGPPPLLVK	0.997	38.9
		KVQAARDEMQWGDEGPPPLLVK	0.997	37.2
		VQAARDEMQWGDEGPPPLLVK	0.997	36.3
		IFRLSQEGAIINR	0.997	35.1
		KVQAARDEMQWGDEGPPPLLVK	0.997	34.7
		KVQAARDEMQWGDEGPPPLLVK	0.997	31.8
		KVQAARDEMQWGDEGPPPLLVK	0.997	30.2
AT3G09820	Adenosine kinase 1	LVDTNGAGDAFVGGFLSQLVHGK	0.997	70.7	0.0042	0.1	14	+
		LVDTNGAGDAFVGGFLSQLVHGK	0.997	65.8
		EKLVDTNGAGDAFVGGFLSQLVHGK	0.997	63.6
		LVDTNGAGDAFVGGFLSQLVHGK	0.997	60.4
		AGCYASNVVIQR	0.997	53.7
		LVDTNGAGDAFVGGFLSQLVHGK	0.997	51.1
		AGCYASNVVIQR	0.997	50.9
		AGCYASNVVIQR	0.997	47.7
		AGCYASNVVIQR	0.997	47.2
		EKLVDTNGAGDAFVGGFLSQLVHGK	0.997	45.4
		AGCYASNVVIQR	0.997	44.8
		LVDTNGAGDAFVGGFLSQLVHGK	0.997	44.6
		LVDTNGAGDAFVGGFLSQLVHGK	0.997	40.8
		EKLVDTNGAGDAFVGGFLSQLVHGK	0.997	38.7
		SGCTYPEKPDFN	0.997	38.4
		SGCTYPEKPDFN	0.997	34.8
		SGCTYPEKPDFN	0.997	31.6
1.05 Sugars and polysaccharides
AT5G17770	NADH:cytochrome B5 reductase 1	AFGMLAGGSGITPMFQVAR	0.997	74.7	0.017	0.4	2.5	+
		AFGMLAGGSGITPMFQVAR	0.997	74.3
		FVFELPTSTSVLGLPIGQHISCR	0.997	72.2
		AFGMLAGGSGITPMFQVAR	0.997	71.6
		AFGMLAGGSGITPMFQVAR	0.997	69.2
		AFGMLAGGSGITPMFQVAR	0.997	63.4
		AFGMLAGGSGITPMFQVAR	0.997	61.8
		GKDGQGEDVIKPYTPTTLDSDVGRFELVIK	0.997	55.2
		AFGMLAGGSGITPMFQVAR	0.997	48.9
		AFGMLAGGSGITPMFQVAR	0.997	48.1
		EMIQTHCPAPASDIQILR	0.997	46.4
		GKDGQGEDVIKPYTPTTLDSDVGRFELVIK	0.997	46.4
		HQLSHNVAKFVFELPTSTSVLGLPIGQHISCR	0.997	43.4
		EMIQTHCPAPASDIQILR	0.997	43.2
		FVFELPTSTSVLGLPIGQHISCR	0.997	42.2
		GKDGQGEDVIKPYTPTTLDSDVGRFELVIK	0.997	41.4
		EMIQTHCPAPASDIQILR	0.997	41
		GKDGQGEDVIKPYTPTTLDSDVGRFELVIK	0.997	40.8
		FVFELPTSTSVLGLPIGQHISCR	0.997	39.6
		GKDGQGEDVIKPYTPTTLDSDVGRFELVIK	0.997	37.6
		EMIQTHCPAPASDIQILR	0.997	37.5
		GKDGQGEDVIKPYTPTTLDSDVGRFELVIK	0.997	37.3
		GKDGQGEDVIKPYTPTTLDSDVGRFELVIK	0.997	36.1
		EMIQTHCPAPASDIQILR	0.997	35.6
		EMIQTHCPAPASDIQILR	0.997	35.1
		EMIQTHCPAPASDIQILR	0.997	34.7
		EMIQTHCPAPASDIQILR	0.997	34.6
		GKDGQGEDVIKPYTPTTLDSDVGRFELVIK	0.997	34.1
		GKDGQGEDVIKPYTPTTLDSDVGRFELVIK	0.997	33.2
		EMIQTHCPAPASDIQILR	0.997	32.3
		FVFELPTSTSVLGLPIGQHISCR	0.997	32.2
		GKDGQGEDVIKPYTPTTLDSDVGRFELVIK	0.997	32.1
		EMIQTHCPAPASDIQILR	0.997	31.1
		GKDGQGEDVIKPYTPTTLDSDVGRFELVIK	0.997	30.8
AT1G74790	Catalytics	YVYADLYGNGVWAGIETPANSGSFVTKR	0.997	96.8	0.045	5.7	4.6
		YVYADLYGNGVWAGIETPANSGSFVTKR	0.997	80.7
		YVYADLYGNGVWAGIETPANSGSFVTKR	0.997	74.9
		YVYADLYGNGVWAGIETPANSGSFVTKR	0.997	74.3
		LDVDNIPSASEISK	0.997	68.7
		TTFSCASDSPMK	0.997	68.6
		YVYADLYGNGVWAGIETPANSGSFVTKR	0.997	66.2
		YVYADLYGNGVWAGIETPANSGSFVTKR	0.997	58.3
		TTFSCASDSPMK	0.997	57.4
		LDVDNIPSASEISK	0.997	55.7
		LDVDNIPSASEISK	0.997	54.8
		LDVDNIPSASEISK	0.997	54.7
		FFASFNCDKSKWPGCTGR	0.997	54
		LDVDNIPSASEISK	0.997	53.3
		YVYADLYGNGVWAGIETPANSGSFVTKR	0.997	50.4
		IFTMGLPFTSHHAGQILFGPDGYLYFMMGDGGGGADPYNFAQNKK	0.997	48.1
		LDVDNIPSASEISK	0.997	47.1
		LDVDNIPSASEISK	0.997	46.7
		FFASFNCDKSKWPGCTGR	0.997	46.2
		FFASFNCDKSKWPGCTGR	0.997	46.2
		IFTMGLPFTSHHAGQILFGPDGYLYFMMGDGGGGADPYNFAQNKK	0.997	44.6
		IFTMGLPFTSHHAGQILFGPDGYLYFMMGDGGGGADPYNFAQNKK	0.997	41.9
		FFASFNCDKSKWPGCTGR	0.997	39.2
		LDVDNIPSASEISK	0.997	38.3
		FFASFNCDKSKWPGCTGR	0.997	37.5
		IFTMGLPFTSHHAGQILFGPDGYLYFMMGDGGGGADPYNFAQNKK	0.997	32.4
		SLLGKIMRLDVDNIPSASEISK	0.997	30.9
		YVYADLYGNGVWAGIETPANSGSFVTKR	0.997	30.2
1.06 Lipid and sterol
AT4G23850	AMP-dep. synthetase and ligase protein	YIFQVEEGKEGSDGRPSVGPVYR	0.997	57.4	0.017	0.5	ns
		IILSGAAPLASHVESFLR	0.997	56.4
		YIFQVEEGKEGSDGRPSVGPVYR	0.997	55
		YIFQVEEGKEGSDGRPSVGPVYR	0.997	53.9
		YIFQVEEGKEGSDGRPSVGPVYR	0.997	52.9
		YIFQVEEGKEGSDGRPSVGPVYR	0.997	52.3
		YIFQVEEGKEGSDGRPSVGPVYR	0.997	52.1
		YIFQVEEGKEGSDGRPSVGPVYR	0.997	50.3
		YIFQVEEGKEGSDGRPSVGPVYR	0.997	48.2
		YIFQVEEGKEGSDGRPSVGPVYR	0.997	35.8
		YIFQVEEGKEGSDGRPSVGPVYR	0.997	33.7
		MSVEKYPNNPMLGRR	0.997	33
		MSVEKYPNNPMLGRR	0.997	32.6
		MSVEKYPNNPMLGRR	0.997	32.4
		MSVEKYPNNPMLGRR	0.997	31.6
		MSVEKYPNNPMLGRR	0.997	31.3
		MSVEKYPNNPMLGRR	0.997	31
		MSVEKYPNNPMLGRR	0.997	30.9
AT1G65290	Mitochondrial acyl carrier protein 2	NFQKVDPSKVTPK	0.997	38.9	0.044	2.9	ns	+
		NFQKVDPSKVTPK	0.997	36.3
		NFQKVDPSKVTPK	0.997	32.5
		NFQKVDPSKVTPK	0.997	32.2
		NFQKVDPSKVTPK	0.997	31.6
		NFQKVDPSKVTPK	0.997	30.9
20.99 Others
AT3G47930	L-galactono-1,4-lactone dehydrogenase	YAPLPEDLHTVSNWSGTHEVQTR	0.997	73.9	0.019	0.2	ns
		YAPLPEDLHTVSNWSGTHEVQTR	0.997	72.1
		YAPLPEDLHTVSNWSGTHEVQTR	0.997	69.4
		SGMVNLALMDKVLEVDKEK	0.997	68.7
		SGMVNLALMDKVLEVDKEK	0.997	67.4
		YAPLPEDLHTVSNWSGTHEVQTR	0.997	65.8
		YAPLPEDLHTVSNWSGTHEVQTR	0.997	63.8
		YAPLPEDLHTVSNWSGTHEVQTR	0.997	62.9
		YAPLPEDLHTVSNWSGTHEVQTR	0.997	60.7
		SGMVNLALMDKVLEVDKEK	0.997	60
		YAPLPEDLHTVSNWSGTHEVQTR	0.997	58.8
		YAPLPEDLHTVSNWSGTHEVQTR	0.997	57.4
		YAPLPEDLHTVSNWSGTHEVQTR	0.997	56.5
		YAPLPEDLHTVSNWSGTHEVQTR	0.997	54.2
		YAPLPEDLHTVSNWSGTHEVQTR	0.997	54.1
		IRPVGSGLSPNGIGLSR	0.997	45.3
		IRPVGSGLSPNGIGLSR	0.997	43.5
		YAPLPEDLHTVSNWSGTHEVQTR	0.997	42.5
		IRPVGSGLSPNGIGLSR	0.997	34.8
		IRPVGSGLSPNGIGLSR	0.997	34.8
		SGMVNLALMDKVLEVDKEK	0.997	33.8
		IRPVGSGLSPNGIGLSR	0.997	31.1
		IRPVGSGLSPNGIGLSR	0.997	30.6
2. Energy
2.01 Glycolysis
AT1G79550	Phosphoglycerate kinase	VGLADKMSHISTGGGASLELLEGKPLPGVLALDEA	0.997	69.5	0.0069	0.2	2	+
		IVPATAIPDGWMGLDIGPDSIK	0.997	64.2
		AKGVSLLLPTDVVIADKFAPDANSK	0.997	58.7
		AKGVSLLLPTDVVIADKFAPDANSK	0.997	55.2
		AKGVSLLLPTDVVIADKFAPDANSK	0.997	54.5
		LVAGLPEGGVLLLENVR	0.997	51.6
		AKGVSLLLPTDVVIADKFAPDANSK	0.997	50.9
		KLAALADVYVNDAFGTAHR	0.997	50.9
		FLKPSVAGFLMQKELDYLVGAVANPKKPFAAIVGGSK	0.997	50.2
		FLKPSVAGFLMQKELDYLVGAVANPKKPFAAIVGGSK	0.997	48.4
		AKGVSLLLPTDVVIADKFAPDANSK	0.997	47
		FLKPSVAGFLMQKELDYLVGAVANPK	0.997	46
		IVPATAIPDGWMGLDIGPDSIK	0.997	43.9
		LAALADVYVNDAFGTAHR	0.997	43
		FYAEEEKNDPEFAKK	0.997	38.6
		FYAEEEKNDPEFAKK	0.997	36.6
		AKGVSLLLPTDVVIADKFAPDANSK	0.997	36.3
		FLKPSVAGFLMQKELDYLVGAVANPKKPFAAIVGGSK	0.997	36.2
		YSLKPLVPR	0.997	35.6
		AKGVSLLLPTDVVIADKFAPDANSK	0.997	34
		FLKPSVAGFLMQKELDYLVGAVANPKKPFAAIVGGSK	0.997	33.7
		AKGVSLLLPTDVVIADKFAPDANSK	0.997	31.8
		YSLKPLVPR	0.997	31.7
		YSLKPLVPR	0.997	31.3
		FLKPSVAGFLMQKELDYLVGAVANPKKPFAAIVGGSK	0.997	31
		FLKPSVAGFLMQKELDYLVGAVANPKKPFAAIVGGSK	0.997	30.4
		YSLKPLVPR	0.997	30.2
		YSLKPLVPR	0.997	30.2
AT1G24180	Pyruvate dehydrogenase E1 comp. a-2	SVETSSEEILAFFRDMAR	0.997	53.1	0.014	0.1	0.2
		SVETSSEEILAFFRDMAR	0.997	49.7
		SVETSSEEILAFFRDMAR	0.997	46.6
		SVETSSEEILAFFRDMAR	0.997	46.4
		SVETSSEEILAFFRDMAR	0.997	44.7
		SVETSSEEILAFFRDMAR	0.997	44
		RGDYVPGLKVDGMDALAVK	0.997	40.9
		SVETSSEEILAFFRDMAR	0.997	40
		SVETSSEEILAFFRDMAR	0.997	38.3
		SVETSSEEILAFFRDMAR	0.997	32.4
AT3G48000	Aldehyde dehydrogenase 2B4	TGEVIAHVAEGDAEDINR	0.997	73.4	0.022	4.3	7.1
		TGEVIAHVAEGDAEDINR	0.997	71.2
		TGEVIAHVAEGDAEDINR	0.997	69.6
		TGEVIAHVAEGDAEDINR	0.997	69.1
		TGEVIAHVAEGDAEDINRAVK	0.997	66.6
		TGEVIAHVAEGDAEDINRAVK	0.997	66.5
		TGEVIAHVAEGDAEDINRAVK	0.997	65.8
		TGEVIAHVAEGDAEDINRAVK	0.997	65.5
		TGEVIAHVAEGDAEDINRAVK	0.997	64.8
		TGEVIAHVAEGDAEDINRAVK	0.997	62.7
		TGEVIAHVAEGDAEDINRAVK	0.997	60.2
		TGEVIAHVAEGDAEDINRAVK	0.997	58.4
		TGEVIAHVAEGDAEDINRAVK	0.997	57.8
		TGEVIAHVAEGDAEDINRAVK	0.997	57.7
		TGEVIAHVAEGDAEDINR	0.997	56.5
		TGEVIAHVAEGDAEDINRAVK	0.997	53.6
		TGEVIAHVAEGDAEDINRAVK	0.997	43.6
		TGEVIAHVAEGDAEDINRAVK	0.997	41.2
		TGEVIAHVAEGDAEDINRAVK	0.997	40.1
2.07 Pentose phosphate
AT3G60750	Transketolase	VVPGFLGGSADLASSNMTLLK	0.997	84.3	0.0087	0.5	4.5
		VVPGFLGGSADLASSNMTLLK	0.997	81.1
		VVPGFLGGSADLASSNMTLLK	0.997	76.2
		VVPGFLGGSADLASSNMTLLK	0.997	73.3
		VVPGFLGGSADLASSNMTLLK	0.997	71.8
		VVPGFLGGSADLASSNMTLLK	0.997	66.6
		VVPGFLGGSADLASSNMTLLK	0.997	61.1
		VVPGFLGGSADLASSNMTLLK	0.997	55.8
		ISALSEAGVIYVMTHDSIGLGEDGPTHQPIEHIASFR	0.997	49
		ALPTYTPESPGDATR	0.997	47.6
		ALPTYTPESPGDATR	0.997	36.1
		ALPTYTPESPGDATR	0.997	33.2
		ALPTYTPESPGDATR	0.997	33.2
		ISALSEAGVIYVMTHDSIGLGEDGPTHQPIEHIASFR	0.997	32.8
		ALPTYTPESPGDATR	0.997	32.6
		VVPGFLGGSADLASSNMTLLK	0.997	32.3
2.10 TCA pathway
AT2G05710	Aconitase 3	SGEDADTLGLTGHER	0.997	72.3	0.0002	2.5	12	+
		VLLQDFTGVPAVVDLACMR	0.997	71.6
		VLLQDFTGVPAVVDLACMR	0.997	65.1
		ILLESAIR	0.99	50.1
		ILLESAIR	0.99	49.8
		ILLESAIR	0.99	46.2
		ILLESAIR	0.99	45.7
		ILLESAIR	0.99	45.6
		ILLESAIR	0.99	42.8
		VDKLPYSIR	0.997	42.8
		ILLESAIR	0.99	42.1
		SGEDADTLGLTGHER	0.997	42
		TVHIPSGEKLSVFDAAMR	0.997	41.9
		ILLESAIR	0.99	41.6
		ILLESAIR	0.99	41.5
		VGFKGFAIPK	0.997	40.8
		VGFKGFAIPK	0.997	38.2
		KACDLGLQVKPWIK	0.997	37.1
		TVHIPSGEKLSVFDAAMR	0.997	36.8
		ILLESAIR	0.99	36.3
		TVHIPSGEKLSVFDAAMR	0.997	35.6
		VGFKGFAIPK	0.997	35.6
		VGFKGFAIPK	0.997	34.4
		TVHIPSGEKLSVFDAAMR	0.997	34.3
		VGFKGFAIPK	0.997	34.3
		VGFKGFAIPK	0.997	33
		VGFKGFAIPK	0.997	32.9
		KACDLGLQVKPWIK	0.997	32.9
		VDKLPYSIR	0.997	32.7
		VGFKGFAIPK	0.997	32.2
		KACDLGLQVKPWIK	0.997	30.9
		KACDLGLQVKPWIK	0.997	30.1
		KACDLGLQVKPWIK	0.997	30
AT2G20420	ATP citrate lyase	LITADDLDDAAEKAVK	0.997	67.3	0.022	ns	5	+
		MLGQVLVTK	0.997	55.2
		MLGQVLVTK	0.997	54.8
		AIQDVFPNESELVVK	0.997	54.7
		AIQDVFPNESELVVK	0.997	51.2
		MLGQVLVTK	0.997	50.6
		MLGQVLVTK	0.997	50.5
		GVAASSLEEVKKAIQDVFPNESELVVK	0.997	48
		MLGQVLVTK	0.997	46.6
		MLGQVLVTK	0.997	44
		GVAASSLEEVKKAIQDVFPNESELVVK	0.997	41.3
		LNIHEYQGAELMGK	0.997	39.5
		MLGQVLVTK	0.997	36.8
		GGVHIVKRDEAEEIAGK	0.997	31.8
		LITADDLDDAAEKAVK	0.997	31.1
AT5G08300	Succinyl-CoA ligase, alpha subunit	IGSAMYELFQER	0.997	78.2	0.006	2.4	2.5
		IGSAMYELFQER	0.997	77.1
		IGSAMYELFQER	0.997	73.1
		IGSAMYELFQER	0.997	72.1
		SLNDAGVKVVESPAK	0.997	63.1
		IGSAMYELFQER	0.997	61.6
		NGTFHTEQAIEYGTK	0.997	61.4
		MGHAGAIVSGGKGTAQDKIK	0.997	60.1
		MGHAGAIVSGGKGTAQDKIK	0.997	60.1
		MGHAGAIVSGGKGTAQDKIK	0.997	60
		MGHAGAIVSGGKGTAQDKIK	0.997	58.9
		IGSAMYELFQER	0.997	58.7
		MGHAGAIVSGGKGTAQDKIK	0.997	57.3
		KGGTEHLGLPVFNSVAEAK	0.997	57
		ASGTEKPVVAFIAGLTAPPGRR	0.997	56.1
		MGHAGAIVSGGKGTAQDKIK	0.997	55.7
		ASGTEKPVVAFIAGLTAPPGRR	0.997	54.4
		MGHAGAIVSGGKGTAQDKIK	0.997	53.9
		MGHAGAIVSGGKGTAQDKIK	0.997	53.8
		MGHAGAIVSGGKGTAQDKIK	0.997	51.1
		MGHAGAIVSGGKGTAQDKIK	0.997	51
		ASGTEKPVVAFIAGLTAPPGRR	0.997	51
		MGHAGAIVSGGKGTAQDKIK	0.997	50.8
		ASGTEKPVVAFIAGLTAPPGRR	0.997	48.5
		MGHAGAIVSGGKGTAQDKIK	0.997	48.1
		MGHAGAIVSGGKGTAQDKIK	0.997	46.3
		ASGTEKPVVAFIAGLTAPPGRR	0.997	44.2
		ASGTEKPVVAFIAGLTAPPGRR	0.997	40.3
		ASGTEKPVVAFIAGLTAPPGRR	0.997	38.8
		ASGTEKPVVAFIAGLTAPPGRR	0.997	37.2
		SLNDAGVKVVESPAKIGSAMYELFQER	0.997	36.7
		ASGTEKPVVAFIAGLTAPPGRR	0.997	36.2
		KGGTEHLGLPVFNSVAEAK	0.997	35.8
		SLNDAGVKVVESPAK	0.997	34.6
		IGIMPGYIHKPGK	0.997	34.4
		NGTFHTEQAIEYGTK	0.997	33.3
		ASGTEKPVVAFIAGLTAPPGRR	0.997	32.6
		ASGTEKPVVAFIAGLTAPPGRR	0.997	30.3
		ASGTEKPVVAFIAGLTAPPGRR	0.997	30
AT2G44350	Citrate synthase family protein	GMTGLLWETSLLDPEEGIRFR	0.997	71.7	0.026	ns	5.9	+
		GMTGLLWETSLLDPEEGIRFR	0.997	66.9
		GMTGLLWETSLLDPEEGIRFR	0.997	66.2
		GMTGLLWETSLLDPEEGIRFR	0.997	62.1
		GMTGLLWETSLLDPEEGIRFR	0.997	53.3
		GMTGLLWETSLLDPEEGIRFR	0.997	51.5
		GMTGLLWETSLLDPEEGIRFR	0.997	45.9
		GMTGLLWETSLLDPEEGIRFR	0.997	45.1
		GMTGLLWETSLLDPEEGIRFR	0.997	36.9
		GMTGLLWETSLLDPEEGIRFR	0.997	34.5
AT1G65930	Cyt. NADP+-dep. isocitrate dehydrogenase	LSRDTYLNTEEFIDAVAAELKER	0.997	51.4	0.033	0.1	2.9	+
		LSRDTYLNTEEFIDAVAAELKER	0.997	38.8
		LSRDTYLNTEEFIDAVAAELKER	0.997	30.5
2.13 Respiration
AT1G15120	Ubiquinol-cytochrome C reductase hinge	CVKPLLEYQACVK	0.997	61.7	0.016	19	20	+
		CVKPLLEYQACVKR	0.997	59.9
		CVKPLLEYQACVKR	0.997	58.2
		CVKPLLEYQACVKR	0.997	55.6
		CVKPLLEYQACVKR	0.997	50.4
		CVKPLLEYQACVKR	0.997	46.8
		CVKPLLEYQACVKR	0.997	46.6
		CVKPLLEYQACVKR	0.997	46.1
		CVKPLLEYQACVKR	0.997	45.3
		CVKPLLEYQACVKR	0.997	44.2
		CVKPLLEYQACVKR	0.997	43.7
		CVKPLLEYQACVKR	0.997	41.7
		CVKPLLEYQACVKR	0.997	39.9
		IQGDDSGHKHCTGQYFDYWQCIDKCVAPK	0.997	36.5
		IQGDDSGHKHCTGQYFDYWQCIDKCVAPK	0.997	35.2
		IQGDDSGHKHCTGQYFDYWQCIDKCVAPK	0.997	34.4
		IQGDDSGHKHCTGQYFDYWQCIDKCVAPK	0.997	34.1
		IQGDDSGHKHCTGQYFDYWQCIDKCVAPK	0.997	33.8
		IQGDDSGHKHCTGQYFDYWQCIDKCVAPK	0.997	33.6
		CVKPLLEYQACVK	0.997	32.2
		CVKPLLEYQACVK	0.997	30.8
AT3G03100	NADH:ubiquinone oxidoreductase,17.2kDa	RYGLEHKENFSGEGDAYIYHSK	0.997	66.4	0.0029	0.5	ns
		RYGLEHKENFSGEGDAYIYHSK	0.997	50.1
		RYGLEHKENFSGEGDAYIYHSK	0.997	49.4
		RYGLEHKENFSGEGDAYIYHSK	0.997	48.5
		RYGLEHKENFSGEGDAYIYHSK	0.997	47.6
		RYGLEHKENFSGEGDAYIYHSK	0.997	46.6
		RYGLEHKENFSGEGDAYIYHSK	0.997	46.4
		DRYNASQVPAEWHGWLHFITDHTGDELLSLKPK	0.997	44.7
		RYGLEHKENFSGEGDAYIYHSK	0.997	43.3
		RYGLEHKENFSGEGDAYIYHSK	0.997	42.6
		RYGLEHKENFSGEGDAYIYHSK	0.997	41.5
		YQSWVPTKTQ	0.997	41.2
		IHNIGATLVGVDKFGNKYYQK	0.997	40.8
		MIREEGFMR	0.997	40.4
		IHNIGATLVGVDKFGNKYYQK	0.997	40.2
		IHNIGATLVGVDKFGNKYYQK	0.997	39.2
		IHNIGATLVGVDKFGNKYYQK	0.997	38.4
		YQSWVPTKTQ	0.997	37.6
		DRYNASQVPAEWHGWLHFITDHTGDELLSLKPK	0.997	37.2
		YQSWVPTKTQ	0.997	37.2
		YQSWVPTKTQ	0.997	37
		IHNIGATLVGVDKFGNKYYQK	0.997	36.9
		RYGLEHKENFSGEGDAYIYHSK	0.997	36.7
		IHNIGATLVGVDKFGNKYYQK	0.997	35.5
		YQSWVPTKTQ	0.997	34.9
		MIREEGFMR	0.997	34.7
		YQSWVPTKTQ	0.997	34.4
		YQSWVPTKTQ	0.997	34.3
		YQSWVPTKTQ	0.997	33.9
		IHNIGATLVGVDKFGNKYYQK	0.997	33.7
		YQSWVPTKTQ	0.997	33.5
		YQSWVPTKTQ	0.997	33.3
		MIREEGFMR	0.997	33.2
		MIREEGFMR	0.997	33
		YQSWVPTKTQ	0.997	32.9
		MIREEGFMR	0.997	32.4
		DRYNASQVPAEWHGWLHFITDHTGDELLSLKPK	0.997	32.2
		YGLEHKENFSGEGDAYIYHSK	0.997	32.1
		YNASQVPAEWHGWLHFITDHTGDELLSLKPK	0.997	30.7
		MIREEGFMR	0.997	30.6
		YQSWVPTKTQ	0.997	30.4
		YQSWVPTKTQ	0.997	30.2
2.20 E-transport
AT5G13430	Ubiquinol-cytochrome C reductase, Fe-S subunit	KGPAPYNLEVPTYSFLEENKLLIG	0.997	54.6	0.02	0.2	ns
		KGPAPYNLEVPTYSFLEENKLLIG	0.997	47.7
		KGPAPYNLEVPTYSFLEENKLLIG	0.997	45.5
		LANSVDVGSLRDPQEDSVR	0.997	42.6
		KGPAPYNLEVPTYSFLEENKLLIG	0.997	41.3
		LANSVDVGSLRDPQEDSVR	0.997	41.1
		LANSVDVGSLRDPQEDSVR	0.997	41
		KGPAPYNLEVPTYSFLEENKLLIG	0.997	40.5
		LANSVDVGSLRDPQEDSVR	0.997	39.5
		KGPAPYNLEVPTYSFLEENKLLIG	0.997	38.9
		KGPAPYNLEVPTYSFLEENKLLIG	0.997	38.6
		LANSVDVGSLRDPQEDSVR	0.997	38.5
		LANSVDVGSLRDPQEDSVR	0.997	38
		LANSVDVGSLRDPQEDSVR	0.997	37.9
		LANSVDVGSLRDPQEDSVR	0.997	37.6
		LANSVDVGSLRDPQEDSVR	0.997	36.9
		KGPAPYNLEVPTYSFLEENKLLIG	0.997	36.8
		KGPAPYNLEVPTYSFLEENKLLIG	0.997	36
		KGPAPYNLEVPTYSFLEENKLLIG	0.997	34.6
		KGPAPYNLEVPTYSFLEENKLLIG	0.997	33.6
		KGPAPYNLEVPTYSFLEENKLLIG	0.997	30.3
AT3G14610	Cytochrome P450, 72A, polypeptide 7	QGLTGTPYTPLVGDIKR	0.997	54.6	0.0026	0.1	5.4
		NQVSFFPFGWGPR	0.997	46.9
		QGLTGTPYTPLVGDIKR	0.997	44.2
		QGLTGTPYTPLVGDIKR	0.997	41.9
		NVDMMMEAR	0.997	40.7
		AIDREVDVILR	0.997	39
		AIDREVDVILR	0.997	34.3
		AIDREVDVILR	0.993	31.8
		QGLTGTPYTPLVGDIKR	0.997	30.9
3. Cell growth/division
3.01 Cell growth
AT5G52240	Membrane steroid binding protein 1	VAGSEPETASVSEPTENVEQDAHVTTTPGK	0.997	70.1	0.02	0.1	7.5
		MFYGPGGPYALFAGK	0.997	68.7
		VAGSEPETASVSEPTENVEQDAHVTTTPGK	0.997	63.3
		VAGSEPETASVSEPTENVEQDAHVTTTPGK	0.997	63.3
		MFYGPGGPYALFAGK	0.997	62.6
		MFYGPGGPYALFAGK	0.997	61.1
		MFYGPGGPYALFAGK	0.997	58.4
		MFYGPGGPYALFAGK	0.997	57.3
		MFYGPGGPYALFAGK	0.997	54.8
		HQIYDVTQSR	0.997	51.8
		VAGSEPETASVSEPTENVEQDAHVTTTPGK	0.997	51.6
		VGTVKVAGSEPETASVSEPTENVEQDAHVTTTPGK	0.997	49.8
		HQIYDVTQSR	0.997	45.4
		HQIYDVTQSR	0.997	41
		MFYGPGGPYALFAGK	0.997	30.9
3.19 Recombination/repair
AT1G10930	DNA helicase (RECQl4A)	FPSSVKVLKPSK	0.972	25.2	0.0036	4.6	0.1
		SDMYGSVSSLLQVNNAKATILFSGSQTIVMK	0.986	25.2
		FPSSVKVLKPSK	0.962	24.5
		FPSSVKVLKPSK	0.98	21.9
3.26 Growth regulators
AT3G44310	Nitrilase 1	CIWGQGDGSTIPVYDTPIGK	0.997	95.8	0.023	2.9	ns	+
		CIWGQGDGSTIPVYDTPIGK	0.997	88.5
		CIWGQGDGSTIPVYDTPIGK	0.997	83
		CIWGQGDGSTIPVYDTPIGK	0.997	83
		CIWGQGDGSTIPVYDTPIGK	0.997	82.6
		CIWGQGDGSTIPVYDTPIGK	0.997	79.4
		DMSTVQNATPFNGVAPSTTVR	0.997	77.9
		SVTFVTKVEKAEDDSNK	0.997	77.5
		SVTFVTKVEKAEDDSNK	0.997	75.9
		CIWGQGDGSTIPVYDTPIGK	0.997	74.9
		CIWGQGDGSTIPVYDTPIGK	0.997	74.7
		CIWGQGDGSTIPVYDTPIGK	0.997	73.2
		CIWGQGDGSTIPVYDTPIGK	0.997	72.7
		CIWGQGDGSTIPVYDTPIGK	0.997	72.1
		VTIVQSSTVYNDTPATIDKAEKYIVEAASK	0.997	69.5
		DMSTVQNATPFNGVAPSTTVR	0.997	65.5
		DMSTVQNATPFNGVAPSTTVR	0.997	64.4
		CIWGQGDGSTIPVYDTPIGK	0.997	60.9
		GAELVLFPEGFIGGYPR	0.997	56.2
		GAELVLFPEGFIGGYPR	0.997	55.6
		GAELVLFPEGFIGGYPR	0.997	55.5
		FGLAVGVHNEEGRDEFRK	0.997	53.9
		GAELVLFPEGFIGGYPR	0.997	52.9
		CIWGQGDGSTIPVYDTPIGK	0.997	52.7
		GAELVLFPEGFIGGYPR	0.997	52
		GAELVLFPEGFIGGYPR	0.997	50.3
		LGAAICWENR	0.997	49.3
		GAELVLFPEGFIGGYPR	0.997	48.7
		GAELVLFPEGFIGGYPR	0.997	48.4
		GAELVLFPEGFIGGYPR	0.997	48.3
		GAELVLFPEGFIGGYPR	0.997	48
		LGAAICWENRMPLYR	0.994	47.3
		VTIVQSSTVYNDTPATIDKAEK	0.997	45.8
		LGAAICWENR	0.997	45.2
		LGAAICWENRMPLYR	0.997	45.1
		GAELVLFPEGFIGGYPR	0.997	44
		VTIVQSSTVYNDTPATIDKAEK	0.992	42.4
		SVTFVTKVEKAEDDSNK	0.997	42.4
		KYHASAIHVPGPEVAR	0.997	42.1
		LGAAICWENRMPLYR	0.985	41.3
		FGLAVGVHNEEGRDEFR	0.997	41.3
		KYHASAIHVPGPEVAR	0.997	41.2
		KYHASAIHVPGPEVAR	0.997	41.1
		KYHASAIHVPGPEVAR	0.997	40.5
		YIVEAASKGAELVLFPEGFIGGYPR	0.997	40.4
		YIVEAASKGAELVLFPEGFIGGYPR	0.997	40.3
		LGAAICWENRMPLYR	0.997	40.3
		KYHASAIHVPGPEVAR	0.997	40
		SVTFVTKVEKAEDDSNK	0.997	39.9
		YIVEAASKGAELVLFPEGFIGGYPR	0.997	39.8
		LGAAICWENRMPLYR	0.991	39.4
		FGLAVGVHNEEGRDEFR	0.997	38.8
		SVTFVTKVEKAEDDSNK	0.997	38.5
		SVTFVTKVEKAEDDSNK	0.997	38.4
		SVTFVTKVEKAEDDSNK	0.997	38.2
		FGLAVGVHNEEGRDEFRK	0.997	38.2
		KLMPTSLER	0.997	38
		VTIVQSSTVYNDTPATIDKAEK	0.997	37.9
		FGLAVGVHNEEGRDEFRK	0.997	37.8
		KYHASAIHVPGPEVAR	0.997	37.6
		FGLAVGVHNEEGRDEFR	0.997	37.2
		YIVEAASKGAELVLFPEGFIGGYPR	0.997	36.7
		KYHASAIHVPGPEVAR	0.997	36.5
		SVTFVTKVEKAEDDSNK	0.997	36.4
		GAELVLFPEGFIGGYPR	0.997	35.9
		SVTFVTKVEKAEDDSNK	0.997	35.9
		LGAAICWENRMPLYR	0.994	35.8
		SVTFVTKVEKAEDDSNK	0.997	35.3
		LGAAICWENRMPLYR	0.995	34.6
		SVTFVTKVEKAEDDSNK	0.997	33.8
		YIVEAASKGAELVLFPEGFIGGYPR	0.997	33.6
		KYHASAIHVPGPEVAR	0.997	33.5
		FGLAVGVHNEEGRDEFR	0.997	33.3
		KYHASAIHVPGPEVAR	0.997	32.7
		KYHASAIHVPGPEVAR	0.997	32.7
		LGAAICWENRMPLYR	0.966	32.4
		FGLAVGVHNEEGRDEFRK	0.997	32
		FGLAVGVHNEEGRDEFR	0.997	30.8
		FGLAVGVHNEEGRDEFRK	0.997	30.7
		KYHASAIHVPGPEVAR	0.997	30.2
		SVTFVTKVEKAEDDSNK	0.997	30.1
4. Transcription
4.31 RNA transport
AT1G14850	Nucleoporin 155	RRDDLSQAVLQAK	0.997	60.2	0.00094	ns	0.3	+
		RRDDLSQAVLQAK	0.997	48.8
		RRDDLSQAVLQAK	0.997	47.7
		RRDDLSQAVLQAK	0.997	42
		RRDDLSQAVLQAK	0.997	40.6
		RRDDLSQAVLQAK	0.997	34.6
		RRDDLSQAVLQAK	0.997	33.6
5. Protein synthesis
5.01 Ribosomal proteins
AT1G01100	60S acidic ribosomal	AAGVSIESYWPMLFAK	0.997	68.9	0.022	ns	0.4	TAIR
		AAGVSIESYWPMLFAK	0.997	65.3
		AAGVSIESYWPMLFAK	0.997	61.3
		AAGVSIESYWPMLFAK	0.997	59.1
		AAGVSIESYWPMLFAK	0.997	58.7
		AAGVSIESYWPMLFAK	0.997	58.3
		AAGVSIESYWPMLFAK	0.997	55.1
		AAGVSIESYWPMLFAK	0.997	54.9
		AAGVSIESYWPMLFAK	0.997	54
		AAGVSIESYWPMLFAK	0.997	53.8
		AAGVSIESYWPMLFAK	0.997	53.1
		AAGVSIESYWPMLFAK	0.997	52.9
		AAGVSIESYWPMLFAK	0.997	52.5
		AAGVSIESYWPMLFAK	0.997	51.6
		AAGVSIESYWPMLFAK	0.997	48.5
		NVTDLIMNVGAGGGGGAPVAAAAPAAGGGAAAAPAAEEK	0.997	39.9
AT3G48930	Nucleic acid-binding, OB-fold-like protein	FNVLKVIPAGSSSSFGKK	0.997	68.8	0.024	2.1	ns	+
		FNVLKVIPAGSSSSFGKK	0.997	67.4
		VKEGDHIIIGQCRPLSK	0.997	62.8
		FNVLKVIPAGSSSSFGKK	0.997	60.3
		FNVLKVIPAGSSSSFGKK	0.997	59.3
		FNVLKVIPAGSSSSFGKK	0.997	57.8
		EAIDGAYVDKKCPFTGTVSIR	0.997	56.5
		EAIDGAYVDKKCPFTGTVSIR	0.997	56.2
		FNVLKVIPAGSSSSFGKK	0.997	55.8
		EAIDGAYVDKKCPFTGTVSIR	0.997	55.7
		EAIDGAYVDKKCPFTGTVSIR	0.997	54.7
		EAIDGAYVDKKCPFTGTVSIR	0.997	53.1
		NIGLGFKTPR	0.997	52.8
		EAIDGAYVDKKCPFTGTVSIR	0.997	52.1
		HSNIPAHVSPCFR	0.997	52
		HSNIPAHVSPCFR	0.997	51.1
		EAIDGAYVDKKCPFTGTVSIR	0.997	50.5
		EAIDGAYVDKKCPFTGTVSIR	0.997	49.8
		EAIDGAYVDKKCPFTGTVSIR	0.997	49.7
		EAIDGAYVDKKCPFTGTVSIR	0.997	49.4
		EAIDGAYVDKKCPFTGTVSIR	0.997	49.1
		EAIDGAYVDKKCPFTGTVSIR	0.997	48.7
		HSNIPAHVSPCFR	0.997	47.9
		VKEGDHIIIGQCRPLSK	0.997	47.8
		NIGLGFKTPR	0.997	47.7
		VKEGDHIIIGQCRPLSK	0.997	47.6
		NIGLGFKTPR	0.997	47.1
		EAIDGAYVDKKCPFTGTVSIR	0.997	47.1
		NIGLGFKTPR	0.997	46.8
		VKEGDHIIIGQCRPLSK	0.997	46.7
		VKEGDHIIIGQCRPLSK	0.997	46.2
		VKEGDHIIIGQCRPLSK	0.997	46
		RHSNIPAHVSPCFR	0.997	45.9
		NIGLGFKTPR	0.997	45.3
		VKEGDHIIIGQCRPLSK	0.997	45.1
		HSNIPAHVSPCFR	0.997	45.1
		HSNIPAHVSPCFR	0.997	45
		NIGLGFKTPR	0.997	45
		RHSNIPAHVSPCFR	0.997	44.4
		CPFTGTVSIR	0.997	42.7
		HSNIPAHVSPCFR	0.997	42.3
		VKEGDHIIIGQCRPLSK	0.997	42
		VKEGDHIIIGQCRPLSK	0.997	40.9
		VKEGDHIIIGQCRPLSK	0.997	40.3
		CPFTGTVSIR	0.997	40.1
		CPFTGTVSIR	0.997	40
		CPFTGTVSIR	0.997	39.5
		HSNIPAHVSPCFR	0.997	37.5
		HSNIPAHVSPCFR	0.997	37.4
		CPFTGTVSIR	0.997	37.3
		HSNIPAHVSPCFR	0.997	37.1
		HSNIPAHVSPCFR	0.997	37
		RHSNIPAHVSPCFR	0.997	37
		HSNIPAHVSPCFR	0.997	36.9
		FNVLKVIPAGSSSSFGKK	0.997	36.6
		CPFTGTVSIR	0.997	36.4
		RHSNIPAHVSPCFR	0.997	36
		FNVLKVIPAGSSSSFGKK	0.997	35.5
		CPFTGTVSIR	0.997	34.9
		HSNIPAHVSPCFR	0.997	34.9
		RHSNIPAHVSPCFR	0.997	34.4
		RHSNIPAHVSPCFR	0.997	34.1
		HSNIPAHVSPCFR	0.997	33.9
		HSNIPAHVSPCFR	0.997	33.5
		HSNIPAHVSPCFR	0.997	30.6
		RHSNIPAHVSPCFR	0.997	30.1
AT3G10090	Nucleic acid-binding, OB-fold-like protein	EGDILTLLESEREAR	0.997	42.5	0.027	ns	0.3	+
		VKFTDSDRYIMR	0.997	38.6
		VKFTDSDRYIMR	0.992	37.4
		GPVREGDILTLLESEREAR	0.997	32.3
		GPVREGDILTLLESEREAR	0.997	31.5
		GPVREGDILTLLESEREAR	0.997	31.5
AT3G09200	Ribosomal protein L10	VGSSEAALLAK	0.997	66.1	0.012	2.9	ns	+
		QGDKVGSSEAALLAK	0.997	64.5
		GTVEIITPVELIKQGDKVGSSEAALLAK	0.997	63.2
		QGDKVGSSEAALLAK	0.997	62
		GDLKEVSEEVAK	0.997	57.3
		GDLKEVSEEVAK	0.997	54.7
		GTVEIITPVELIK	0.997	54.3
		QGDKVGSSEAALLAK	0.997	53.5
		GDLKEVSEEVAK	0.997	53.3
		GTVEIITPVELIKQGDKVGSSEAALLAK	0.997	51.7
		GDLKEVSEEVAK	0.997	51.6
		KGLRGDSVVLMGK	0.997	48.6
		GDLKEVSEEVAK	0.997	47.7
		GTVEIITPVELIK	0.997	47.7
		VGSSEAALLAK	0.997	46.7
		GDLKEVSEEVAK	0.997	46.7
		GTVEIITPVELIKQGDKVGSSEAALLAK	0.997	46.4
		GTVEIITPVELIKQGDKVGSSEAALLAK	0.997	46.3
		KGLRGDSVVLMGK	0.997	46.2
		GTVEIITPVELIKQGDKVGSSEAALLAK	0.997	45.5
		KGLRGDSVVLMGK	0.997	44.9
		GDLKEVSEEVAK	0.997	44.8
		GTVEIITPVELIK	0.997	44.5
		GTVEIITPVELIK	0.997	44.3
		GDLKEVSEEVAKYK	0.997	43.9
		KGLRGDSVVLMGK	0.997	43.9
		INKGTVEIITPVELIK	0.997	43.6
		INKGTVEIITPVELIK	0.997	43.4
		KGLRGDSVVLMGK	0.997	43.4
		QGDKVGSSEAALLAK	0.997	43.3
		KGLRGDSVVLMGK	0.997	43
		VGSSEAALLAK	0.997	42.2
		GDLKEVSEEVAKYK	0.997	41.9
		GDLKEVSEEVAKYK	0.997	41.9
		GTVEIITPVELIKQGDKVGSSEAALLAK	0.997	41.7
		GTVEIITPVELIKQGDKVGSSEAALLAK	0.997	41.6
		QGDKVGSSEAALLAK	0.997	40.9
		GTVEIITPVELIKQGDKVGSSEAALLAK	0.997	40.9
		QGDKVGSSEAALLAK	0.997	39.9
		KGLRGDSVVLMGK	0.997	39.7
		GDLKEVSEEVAKYK	0.997	39.1
		QGDKVGSSEAALLAK	0.997	38.9
		KGLRGDSVVLMGK	0.997	38.6
		QGDKVGSSEAALLAK	0.997	37.9
		GLRGDSVVLMGK	0.997	37.6
		KGLRGDSVVLMGK	0.997	37.5
		KGLRGDSVVLMGK	0.997	35.9
		QGDKVGSSEAALLAK	0.997	35.3
		GTVEIITPVELIKQGDKVGSSEAALLAK	0.997	35
		KGLRGDSVVLMGK	0.997	34.8
		GDLKEVSEEVAKYK	0.997	34.5
		GDLKEVSEEVAKYK	0.997	33.1
		GTVEIITPVELIK	0.997	32.7
		GTVEIITPVELIK	0.997	31.7
		QGDKVGSSEAALLAK	0.997	30.9
		KGLRGDSVVLMGK	0.997	30.7
		VGLVAPIDVVVQPGNTGLDPSQTSFFQVLNIPTKINK	0.997	30.7
AT3G04400	Ribosomal protein L14p/L23e	MSLGLPVAATVNCADNTGAK	0.997	87.6	0.0095	3.8	3	TAIR
		MSLGLPVAATVNCADNTGAK	0.997	84.6
		MSLGLPVAATVNCADNTGAK	0.997	84.2
		MSLGLPVAATVNCADNTGAK	0.997	81.6
		GEMKGSAITGPIGKECADLWPR	0.997	80.8
		MSLGLPVAATVNCADNTGAK	0.997	79.1
		MSLGLPVAATVNCADNTGAK	0.997	79.1
		MSLGLPVAATVNCADNTGAK	0.997	78.1
		MSLGLPVAATVNCADNTGAK	0.997	77.1
		MSLGLPVAATVNCADNTGAK	0.997	76.8
		MSLGLPVAATVNCADNTGAK	0.997	76.6
		MSLGLPVAATVNCADNTGAK	0.997	74.1
		MSLGLPVAATVNCADNTGAK	0.997	72.9
		MSLGLPVAATVNCADNTGAK	0.997	71
		MSLGLPVAATVNCADNTGAKNLYIISVK	0.997	68
		GSAITGPIGKECADLWPR	0.997	66.8
		GEMKGSAITGPIGKECADLWPR	0.997	65.5
		MSLGLPVAATVNCADNTGAKNLYIISVK	0.997	65.4
		LNRLPSACVGDMVMATVKK	0.997	64.4
		GEMKGSAITGPIGKECADLWPR	0.997	62.7
		GEMKGSAITGPIGKECADLWPR	0.997	62.5
		GEMKGSAITGPIGK	0.997	61.5
		MSLGLPVAATVNCADNTGAKNLYIISVK	0.997	61.4
		LNRLPSACVGDMVMATVK	0.997	61.2
		MSLGLPVAATVNCADNTGAKNLYIISVK	0.997	58
		LNRLPSACVGDMVMATVKK	0.997	57.7
		GEMKGSAITGPIGKECADLWPR	0.997	57.2
		LNRLPSACVGDMVMATVK	0.997	56.4
		LNRLPSACVGDMVMATVK	0.997	56.4
		GEMKGSAITGPIGKECADLWPR	0.997	55.8
		LNRLPSACVGDMVMATVK	0.997	55.7
		LNRLPSACVGDMVMATVKK	0.997	55.5
		GEMKGSAITGPIGKECADLWPR	0.997	55
		MSLGLPVAATVNCADNTGAKNLYIISVK	0.997	54.2
		LNRLPSACVGDMVMATVKK	0.997	53.9
		RKDGVFMYFEDNAGVIVNPK	0.997	53.9
		MSLGLPVAATVNCADNTGAKNLYIISVK	0.997	53.7
		GEMKGSAITGPIGK	0.997	52.9
		LNRLPSACVGDMVMATVK	0.997	52
		GEMKGSAITGPIGK	0.997	51.9
		LNRLPSACVGDMVMATVKK	0.997	51.9
		GEMKGSAITGPIGK	0.997	51.8
		LNRLPSACVGDMVMATVKK	0.997	51.6
		GEMKGSAITGPIGKECADLWPR	0.997	51.5
		MSLGLPVAATVNCADNTGAKNLYIISVK	0.997	50.4
		MSLGLPVAATVNCADNTGAKNLYIISVK	0.997	49.9
		LNRLPSACVGDMVMATVKK	0.997	49.8
		MSLGLPVAATVNCADNTGAKNLYIISVK	0.997	49.1
		LNRLPSACVGDMVMATVKK	0.997	49
		RKDGVFMYFEDNAGVIVNPK	0.997	48.7
		MSLGLPVAATVNCADNTGAKNLYIISVK	0.997	48.6
		MSLGLPVAATVNCADNTGAKNLYIISVK	0.997	48.3
		LNRLPSACVGDMVMATVK	0.997	48
		GEMKGSAITGPIGK	0.997	48
		KKVLPAVIVR	0.997	47.5
		KKVLPAVIVR	0.997	47.1
		GEMKGSAITGPIGKECADLWPR	0.997	46.1
		LNRLPSACVGDMVMATVKK	0.997	46
		LNRLPSACVGDMVMATVK	0.997	45.6
		LNRLPSACVGDMVMATVKK	0.997	45.2
		LNRLPSACVGDMVMATVK	0.997	45.2
		KKVLPAVIVR	0.997	45.1
		KKVLPAVIVR	0.997	43.9
		GSAITGPIGKECADLWPR	0.997	42.6
		GSAITGPIGKECADLWPR	0.997	42.5
		MSLGLPVAATVNCADNTGAKNLYIISVK	0.997	42.3
		NLYIISVK	0.99	42.1
		LNRLPSACVGDMVMATVKK	0.997	41.9
		GSAITGPIGKECADLWPR	0.997	41.9
		KKVLPAVIVR	0.997	41.6
		LNRLPSACVGDMVMATVKK	0.997	41.5
		NLYIISVK	0.99	41.3
		NLYIISVK	0.99	40.8
		GSAITGPIGKECADLWPR	0.997	40.7
		LNRLPSACVGDMVMATVK	0.997	40.7
		NLYIISVK	0.99	39.8
		NLYIISVK	0.99	39.2
		GSAITGPIGKECADLWPR	0.997	38.8
		GSAITGPIGKECADLWPR	0.997	38.1
		LNRLPSACVGDMVMATVK	0.997	37.3
		LNRLPSACVGDMVMATVKK	0.997	37.3
		NLYIISVK	0.99	36.4
		GSAITGPIGKECADLWPR	0.997	36.1
		LPSACVGDMVMATVKK	0.997	35.7
		GSAITGPIGKECADLWPR	0.997	35.3
		NLYIISVK	0.99	33.4
		GEMKGSAITGPIGKECADLWPR	0.997	33.2
		NLYIISVK	0.99	33
		RKDGVFMYFEDNAGVIVNPK	0.997	32.6
		NLYIISVK	0.99	32.5
		GSAITGPIGKECADLWPR	0.997	32.3
		RKDGVFMYFEDNAGVIVNPK	0.997	32.3
		KVLPAVIVR	0.997	31.1
		NLYIISVK	0.99	30.8
		NLYIISVK	0.99	30.7
		GRLNRLPSACVGDMVMATVK	0.997	30.7
		NLYIISVK	0.99	30.6
		NLYIISVK	0.99	30.6
		KVLPAVIVR	0.997	30.1
AT1G23290	Ribosomal protein L18e/L15	SSKDNVPLIDVTQHGFFK	0.997	52.6	0.017	ns	0.5	TAIR
		DNVPLIDVTQHGFFK	0.997	50.2
		IKEAGGAVVLTA	0.997	49
		SSKDNVPLIDVTQHGFFK	0.997	48.6
		DNVPLIDVTQHGFFK	0.997	48.1
		SSKDNVPLIDVTQHGFFK	0.997	44.5
		SSKDNVPLIDVTQHGFFK	0.997	44.5
		IKEAGGAVVLTA	0.997	42.1
		IKEAGGAVVLTA	0.997	40
		SSKDNVPLIDVTQHGFFK	0.997	39.9
		GHLPENKPFVVK	0.997	39.5
		IKEAGGAVVLTA	0.997	38.6
		GHLPENKPFVVK	0.997	37.7
		IKEAGGAVVLTA	0.997	37
		KIKEAGGAVVLTA	0.997	36.6
		SSKDNVPLIDVTQHGFFK	0.997	36.5
		NKFFCPIVNLDKLWSLVPEDVK	0.997	35.9
		SSKDNVPLIDVTQHGFFK	0.997	35.5
		ILFDKYHPGYFGK	0.997	35.4
		VLGKGHLPENKPFVVK	0.997	35.2
		SSKDNVPLIDVTQHGFFK	0.997	35.1
		KIKEAGGAVVLTA	0.997	34.9
		IKEAGGAVVLTA	0.997	34.8
		IKEAGGAVVLTA	0.997	34.7
		IKEAGGAVVLTA	0.997	33.6
		VLGKGHLPENKPFVVK	0.997	33.5
		VLGKGHLPENKPFVVK	0.997	33.3
		ILFDKYHPGYFGK	0.997	32.7
		IKEAGGAVVLTA	0.997	32.4
		KIKEAGGAVVLTA	0.997	32.4
		GHLPENKPFVVK	0.997	32.2
		VLGKGHLPENKPFVVK	0.997	32.2
		GHLPENKPFVVK	0.997	32.2
		SSKDNVPLIDVTQHGFFK	0.997	31.7
		GHLPENKPFVVK	0.997	31.5
		VLGKGHLPENKPFVVK	0.997	31.3
		VLGKGHLPENKPFVVK	0.997	31
		SSKDNVPLIDVTQHGFFK	0.997	30.4
		GHLPENKPFVVK	0.997	30.4
		VLGKGHLPENKPFVVK	0.997	30.3
AT4G02230	Ribosomal protein L19e	GPGGDIPAAAPPAQTAEVPAKK	0.997	47.7	0.0089	ns	0.3	+
		LAKGPGGDIPAAAPPAQTAEVPAKK	0.997	47.2
		LAKGPGGDIPAAAPPAQTAEVPAKK	0.997	46.6
		LAKGPGGDIPAAAPPAQTAEVPAKK	0.997	37.1
		LAKGPGGDIPAAAPPAQTAEVPAKK	0.997	35.6
		LVKDGFIIR	0.997	34.6
		GPGGDIPAAAPPAQTAEVPAKK	0.997	34.3
		LAKGPGGDIPAAAPPAQTAEVPAKK	0.997	32.3
		LAKGPGGDIPAAAPPAQTAEVPAKK	0.997	32
		LAKGPGGDIPAAAPPAQTAEVPAKK	0.997	31.7
		DGFIIRKPTKIHSR	0.997	31.6
AT2G44120	Ribosomal protein L30/L7	IALTDNSIVDQALGK	0.997	87.8	0.027	ns	0.5	TAIR
		IALTDNSIVDQALGK	0.997	83.4
		IALTDNSIVDQALGK	0.997	81.8
		IALTDNSIVDQALGK	0.997	81.3
		IALTDNSIVDQALGK	0.997	79.5
		HGIICVEDLIHEIMTVGPHFK	0.997	69.6
		HGIICVEDLIHEIMTVGPHFK	0.997	68.6
		IALTDNSIVDQALGK	0.997	64.6
		AEQYAKEYAEKDNELIR	0.997	60.2
		RVEPYVTYGYPNLK	0.997	57.1
		EANNFLWPFQLK	0.997	55.9
		AEQYAKEYAEKDNELIR	0.997	54.9
		RVEPYVTYGYPNLK	0.997	53.2
		EANNFLWPFQLK	0.997	51.8
		AEQYAKEYAEKDNELIR	0.997	51.4
		NHYVEGGDAGNRENFINELVR	0.997	49.4
		NHYVEGGDAGNRENFINELVR	0.997	49.4
		HGIICVEDLIHEIMTVGPHFK	0.997	49.2
		AEQYAKEYAEKDNELIR	0.997	48.4
		NHYVEGGDAGNRENFINELVR	0.997	48.3
		AEQYAKEYAEKDNELIR	0.997	47.3
		AEQYAKEYAEKDNELIR	0.997	47.1
		NHYVEGGDAGNRENFINELVR	0.997	47
		NHYVEGGDAGNRENFINELVR	0.997	46.1
		NHYVEGGDAGNRENFINELVR	0.997	44.2
		AEQYAKEYAEKDNELIR	0.997	43.4
		AEQYAKEYAEKDNELIR	0.997	43.1
		NHYVEGGDAGNRENFINELVR	0.997	42.5
		VVVPESVLKK	0.997	42.4
		NHYVEGGDAGNRENFINELVR	0.997	42.1
		EANNFLWPFQLK	0.997	41.8
		NHYVEGGDAGNRENFINELVR	0.997	41.8
		NHYVEGGDAGNRENFINELVR	0.997	41.1
		NHYVEGGDAGNRENFINELVR	0.997	40.6
		EANNFLWPFQLKAPLGGLK	0.997	40.5
		RVEPYVTYGYPNLK	0.997	40.1
		VVVPESVLKK	0.997	39.9
		NHYVEGGDAGNRENFINELVR	0.997	38.4
		NHYVEGGDAGNRENFINELVR	0.997	37.9
		NHYVEGGDAGNRENFINELVR	0.997	37.1
		VVVPESVLKK	0.997	36.9
		EANNFLWPFQLKAPLGGLK	0.997	36.7
		EANNFLWPFQLK	0.997	35.1
		VVVPESVLKK	0.997	34.6
		AEQYAKEYAEKDNELIR	0.997	34.5
		VVVPESVLKK	0.997	34.2
		NHYVEGGDAGNRENFINELVR	0.997	33.7
		EANNFLWPFQLKAPLGGLK	0.997	33.1
		VVVPESVLKK	0.997	33
		AEQYAKEYAEKDNELIR	0.997	32.9
		EANNFLWPFQLKAPLGGLK	0.997	32.2
		EANNFLWPFQLKAPLGGLK	0.997	31.5
		VVVPESVLKK	0.997	30.6
		EANNFLWPFQLKAPLGGLK	0.997	30.5
AT5G56710	Ribosomal protein L31e	VDVKLNKQIWSK	0.997	37.1	0.013	4.6	ns	TAIR
		EYTINLHR	0.99	36
		EYTINLHR	0.99	34.7
		EYTINLHR	0.99	32.1
		EYTINLHR	0.99	31.4
		EYTINLHR	0.99	30.8
AT3G45030	Ribosomal protein S10p/S20e	VIDLFSSPDVVK	0.997	78.6	0.03	ns	2.2	TAIR
		VIDLFSSPDVVK	0.997	66.3
		VIDLFSSPDVVK	0.997	64.7
		VIDLFSSPDVVK	0.997	62.5
		VIDLFSSPDVVK	0.997	62
		VIDLFSSPDVVK	0.997	62
		VIDLFSSPDVVK	0.997	61.9
		VIDLFSSPDVVK	0.997	61.9
		VIDLFSSPDVVK	0.997	61.6
		VIDLFSSPDVVK	0.997	61.4
		NLEKVCTDLVR	0.997	59.1
		VIDLFSSPDVVK	0.997	57.6
		VIDLFSSPDVVK	0.997	57.6
		VIDLFSSPDVVK	0.997	57.1
		NLEKVCTDLVR	0.997	55.8
		VIDLFSSPDVVK	0.997	55.1
		VIDLFSSPDVVK	0.997	54.7
		NLEKVCTDLVR	0.997	51.4
		NLEKVCTDLVR	0.997	49.4
		AGLEEPLEQIHK	0.997	47.1
		NVKNLEKVCTDLVR	0.997	43.4
		NLEKVCTDLVR	0.997	41.5
		AGLEEPLEQIHK	0.997	38.5
		AGLEEPLEQIHKIR	0.997	36
		NLEKVCTDLVR	0.997	35.8
		NLEKVCTDLVR	0.997	35.3
		NLEKVCTDLVR	0.997	34.3
		KAPCGEGTNTWDRFELR	0.997	30.2
		NLEKVCTDLVR	0.997	30.1
AT5G02960	Ribosomal protein S12/S23	VSGVSLLALFK	0.997	74.1	0.016	2.3	ns	TAIR
		VSGVSLLALFK	0.997	73.7
		GIVLEKIGIEAK	0.997	70.7
		GIVLEKIGIEAK	0.997	66.9
		GIVLEKIGIEAK	0.997	66.4
		GIVLEKIGIEAK	0.997	66.3
		GIVLEKIGIEAK	0.997	62
		IGIEAKQPNSAIR	0.997	59.9
		GIVLEKIGIEAK	0.997	58.9
		GIVLEKIGIEAKQPNSAIR	0.997	57.9
		GIVLEKIGIEAK	0.997	57.5
		GIVLEKIGIEAK	0.997	57.3
		GIVLEKIGIEAK	0.997	56.1
		GIVLEKIGIEAK	0.997	55.6
		GIVLEKIGIEAK	0.997	55.5
		GIVLEKIGIEAK	0.997	54.8
		GIVLEKIGIEAKQPNSAIR	0.997	54.5
		GIVLEKIGIEAKQPNSAIR	0.997	52
		GIVLEKIGIEAKQPNSAIR	0.997	51.8
		GIVLEKIGIEAK	0.997	48.4
		IGIEAKQPNSAIR	0.997	47.6
		GIVLEKIGIEAKQPNSAIR	0.997	47.2
		IGIEAKQPNSAIR	0.997	44.5
		SHLGNEWKKPFAGSSHAK	0.997	44.3
		GIVLEKIGIEAKQPNSAIR	0.997	42
		IGIEAKQPNSAIR	0.997	41.1
		IGIEAKQPNSAIR	0.997	40
		IGIEAKQPNSAIR	0.997	40
		IGIEAKQPNSAIR	0.997	39.2
		IGIEAKQPNSAIR	0.997	38.8
		IGIEAKQPNSAIR	0.997	38.3
		IGIEAKQPNSAIR	0.997	38.1
		IGIEAKQPNSAIRK	0.997	37.7
		IGIEAKQPNSAIRK	0.997	37.3
		IGIEAKQPNSAIRK	0.997	37.3
		GIVLEKIGIEAK	0.997	37
		SHLGNEWKKPFAGSSHAK	0.997	36.2
		IGIEAKQPNSAIRK	0.997	36.2
		IGIEAKQPNSAIR	0.997	36
		IGIEAKQPNSAIR	0.997	35.8
		IGIEAKQPNSAIR	0.997	35.8
		IGIEAKQPNSAIRK	0.997	35.4
		GIVLEKIGIEAKQPNSAIR	0.997	34.8
		IGIEAKQPNSAIRK	0.997	33.5
		GIVLEKIGIEAKQPNSAIR	0.997	33.4
		IGIEAKQPNSAIRK	0.997	33.2
		IGIEAKQPNSAIRK	0.997	33
		IGIEAKQPNSAIR	0.997	32.9
		SHLGNEWKKPFAGSSHAK	0.997	32.5
		SHLGNEWKKPFAGSSHAK	0.997	32.3
		SHLGNEWKKPFAGSSHAK	0.997	31.5
		IGIEAKQPNSAIRK	0.997	30.8
		IGIEAKQPNSAIRK	0.997	30.5
		IGIEAKQPNSAIR	0.997	30.3
AT3G60245	Zinc-binding ribosomal protein	AGGAYTMNTASAVTVR	0.997	94.2	0.036	2.4	ns	+
		AGGAYTMNTASAVTVR	0.997	93.1
		AGGAYTMNTASAVTVR	0.997	90.8
		AGGAYTMNTASAVTVR	0.997	84.3
		AGGAYTMNTASAVTVR	0.997	83.2
		AGGAYTMNTASAVTVR	0.997	82.5
		AGGAYTMNTASAVTVR	0.997	79.9
		AGGAYTMNTASAVTVR	0.997	79
		AGGAYTMNTASAVTVR	0.997	78.4
		AGGAYTMNTASAVTVR	0.997	76.9
		AGGAYTMNTASAVTVR	0.997	76
		AGGAYTMNTASAVTVR	0.997	74.7
		AGGAYTMNTASAVTVR	0.997	72.7
		AGGAYTMNTASAVTVR	0.997	70.8
		AGGAYTMNTASAVTVR	0.997	63.1
6. Protein destination and storage
6.01 Folding and stability
AT1G14980	Chaperonin 10	LNSGKVIAVGPGSR	0.997	68.2	0.022	ns	2.9
		VIQPAKTESGILLPEKSSK	0.997	52.4
		LGENEYHLFRDEDVLGTLHED	0.997	49.4
		LGENEYHLFRDEDVLGTLHED	0.997	48.8
		LGENEYHLFRDEDVLGTLHED	0.997	46.5
		VIQPAKTESGILLPEKSSK	0.997	46.5
		VIQPAKTESGILLPEKSSK	0.997	45.6
		LGENEYHLFRDEDVLGTLHED	0.997	45.5
		LNSGKVIAVGPGSR	0.997	44.6
		LGENEYHLFRDEDVLGTLHED	0.997	44.4
		LNSGKVIAVGPGSR	0.997	43.5
		VIQPAKTESGILLPEKSSK	0.997	42.9
		LGENEYHLFRDEDVLGTLHED	0.997	42.9
		LNSGKVIAVGPGSR	0.997	42.5
		LGENEYHLFRDEDVLGTLHED	0.997	41.6
		LGENEYHLFRDEDVLGTLHED	0.997	41
		LGENEYHLFRDEDVLGTLHED	0.997	40.7
		LGENEYHLFRDEDVLGTLHED	0.997	40.5
		LNSGKVIAVGPGSR	0.997	39.6
		LGENEYHLFRDEDVLGTLHED	0.997	39
		LGENEYHLFRDEDVLGTLHED	0.997	38.8
		VIQPAKTESGILLPEKSSK	0.997	36.9
		VIQPAKTESGILLPEKSSK	0.997	36
		LNSGKVIAVGPGSR	0.997	35.5
		VIQPAKTESGILLPEKSSK	0.997	34.2
		LNSGKVIAVGPGSR	0.997	33.2
		VIQPAKTESGILLPEKSSK	0.997	32.9
		VIQPAKTESGILLPEK	0.997	32.7
		VIQPAKTESGILLPEKSSK	0.997	30.4
		VIQPAKTESGILLPEKSSK	0.991	30.2
		VIQPAKTESGILLPEKSSK	0.997	30.1
AT3G02530	Chaperonin 60 family protein	AQLGVEAFANALLVVPK	0.997	77.4	0.045	2.2	0.4	+
		AQLGVEAFANALLVVPK	0.997	69.4
		DGNTLLKEMQIQNPTAIMIAR	0.997	69.3
		ATLQFLDTFKTPVVMGDEPDKEILK	0.997	67.6
		AQLGVEAFANALLVVPK	0.997	67.2
		DGNTLLKEMQIQNPTAIMIAR	0.997	65.5
		DGNTLLKEMQIQNPTAIMIAR	0.997	63.4
		DGNTLLKEMQIQNPTAIMIAR	0.997	62.2
		AQLGVEAFANALLVVPK	0.997	57.9
		AQLGVEAFANALLVVPK	0.997	56
		SAALHMTINAAK	0.997	55.7
		ATLQFLDTFKTPVVMGDEPDKEILK	0.997	55.7
		KPQEPIDLFMVEIMHMR	0.997	54.5
		TAVAQDDISGDGTTSTVIFIGELMKQSER	0.997	49.8
		KPQEPIDLFMVEIMHMR	0.997	49.8
		MLVGGSGDIKLTK	0.997	49.7
		ATLQFLDTFKTPVVMGDEPDKEILK	0.997	49.3
		DGNTLLKEMQIQNPTAIMIAR	0.997	48.4
		DGNTLLKEMQIQNPTAIMIAR	0.997	47.1
		VLNPNAEVLNK	0.997	45.6
		MLVGGSGDIKLTK	0.997	45.4
		VLNPNAEVLNK	0.997	43.5
		VLNPNAEVLNK	0.997	43.2
		MLVGGSGDIKLTK	0.997	39.8
		MLVGGSGDIKLTK	0.997	37
		VLVDGFEIAKR	0.997	35.9
		GIDPPSLDLLAR	0.997	34.7
		MLVGGSGDIKLTK	0.997	31.8
		MLVGGSGDIKLTK	0.997	31.6
		MLVGGSGDIKLTK	0.997	30.9
		MLVGGSGDIKLTK	0.996	30
AT3G03960	Chaperonin 60 family protein	IVPGAAATEIELAQR	0.997	91.7	0.041	2.1	ns
		IVPGAAATEIELAQR	0.997	81.9
		IVPGAAATEIELAQR	0.997	80.1
		IVPGAAATEIELAQR	0.997	79.3
		IVPGAAATEIELAQR	0.997	77.6
		IVPGAAATEIELAQR	0.997	75.3
		IVPGAAATEIELAQR	0.997	69.8
		GTVLIHSAEQLENYAKTEEAKVEELIK	0.997	69.4
		HLSGLDEAVIKNIEACKELSTITR	0.997	69.3
		NEEGGNSISTVVLR	0.997	67.3
		IVPGAAATEIELAQR	0.997	66.1
		MVINHLDKLFVTNDAATIVNELEIQHPAAK	0.997	65.5
		IVPGAAATEIELAQR	0.997	63.9
		MVINHLDKLFVTNDAATIVNELEIQHPAAK	0.997	63.7
		MVINHLDKLFVTNDAATIVNELEIQHPAAK	0.997	61.5
		IVPGAAATEIELAQR	0.997	60.9
		MVINHLDKLFVTNDAATIVNELEIQHPAAK	0.997	60.6
		IVPGAAATEIELAQR	0.997	57.5
		MVINHLDKLFVTNDAATIVNELEIQHPAAK	0.997	56.4
		MVINHLDKLFVTNDAATIVNELEIQHPAAK	0.997	55.3
		MVINHLDKLFVTNDAATIVNELEIQHPAAK	0.997	55.2
		HLSGLDEAVIKNIEACKELSTITR	0.997	55.2
		MVINHLDKLFVTNDAATIVNELEIQHPAAK	0.997	54
		NPTNFNVDNVR	0.997	52.3
		MVINHLDKLFVTNDAATIVNELEIQHPAAK	0.997	52.1
		VGMSMQPYGIQSMLK	0.997	50.9
		IVPGAAATEIELAQR	0.997	49.2
		HLSGLDEAVIKNIEACKELSTITR	0.997	48.3
		NPTNFNVDNVR	0.997	48.3
		MVINHLDKLFVTNDAATIVNELEIQHPAAK	0.997	47.9
		VGMSMQPYGIQSMLK	0.997	47.9
		NEEGGNSISTVVLR	0.997	47.1
		NEEGGNSISTVVLR	0.997	44.4
		HLSGLDEAVIKNIEACKELSTITR	0.997	43.9
		HLSGLDEAVIKNIEACKELSTITR	0.997	42.8
		MVINHLDKLFVTNDAATIVNELEIQHPAAK	0.997	42.1
		GTVLIHSAEQLENYAKTEEAKVEELIK	0.997	41.1
		NPTNFNVDNVR	0.997	41
		TSLGPNGMNKMVINHLDKLFVTNDAATIVNELEIQHPAAK	0.997	39.1
		HLSGLDEAVIKNIEACKELSTITR	0.997	38.6
		TLADNAGLNAMEIIAALYTGHGSGNTK	0.997	37.1
		LLVLAAK	0.9	37.1
		HLSGLDEAVIKNIEACKELSTITR	0.997	36.8
		LLVLAAK	0.9	33.7
		LLVLAAK	0.9	33.2
		NEEGGNSISTVVLR	0.995	30.9
AT5G56030	Heat shock protein 81-2	GIVDSEDLPLNISR	0.997	95.5	0.012	0.4	ns
		VIVSDRVVDSPCCLVTGEYGWTANMER	0.997	95
		GIVDSEDLPLNISR	0.997	89.1
		GIVDSEDLPLNISR	0.997	80.9
		GIVDSEDLPLNISR	0.997	79.8
		GIVDSEDLPLNISR	0.997	79.3
		GIVDSEDLPLNISR	0.997	78.3
		GIVDSEDLPLNISR	0.997	77.1
		GIVDSEDLPLNISR	0.997	76.9
		GIVDSEDLPLNISR	0.997	76
		MKEGQNDIFYITGESKK	0.997	75.2
		GIVDSEDLPLNISR	0.997	72.8
		GIVDSEDLPLNISR	0.997	71
		KPEEINKEEYAAFYK	0.997	69.6
		KTMEINPENSIMDELRK	0.997	67.7
		KPEEINKEEYAAFYK	0.997	67.6
		MKEGQNDIFYITGESKK	0.997	67.5
		MKEGQNDIFYITGESKK	0.997	63.7
		MKEGQNDIFYITGESKK	0.997	63.3
		SGDELTSLKDYVTR	0.997	63
		YHSTKSGDELTSLKDYVTR	0.997	62.8
		YHSTKSGDELTSLKDYVTR	0.997	61.7
		SGDELTSLKDYVTR	0.997	61
		YHSTKSGDELTSLKDYVTR	0.997	59.2
		MKEGQNDIFYITGESKK	0.997	58.9
		KTMEINPENSIMDELRK	0.997	58.9
		KTMEINPENSIMDELRK	0.997	58
		KPEEINKEEYAAFYK	0.997	57.8
		YHSTKSGDELTSLKDYVTR	0.997	57.4
		YHSTKSGDELTSLKDYVTR	0.997	57.4
		KTMEINPENSIMDELRK	0.997	57.3
		MKEGQNDIFYITGESKK	0.997	56.9
		SGDELTSLKDYVTR	0.997	56.3
		YHSTKSGDELTSLKDYVTR	0.997	55.4
		KPEEINKEEYAAFYK	0.997	55.1
		YHSTKSGDELTSLKDYVTR	0.997	55
		SGDELTSLKDYVTR	0.997	54.9
		YHSTKSGDELTSLKDYVTR	0.997	54.5
		KTMEINPENSIMDELRK	0.997	53.9
		SGDELTSLKDYVTR	0.997	53.6
		KPEEINKEEYAAFYK	0.997	53.3
		YHSTKSGDELTSLKDYVTR	0.997	53.1
		YHSTKSGDELTSLKDYVTR	0.997	53.1
		AQALRDSSMAGYMSSKK	0.997	53
		YHSTKSGDELTSLKDYVTR	0.997	52.4
		SGDELTSLKDYVTR	0.997	52.2
		KTMEINPENSIMDELRK	0.997	49.9
		SGDELTSLKDYVTR	0.997	49.4
		YHSTKSGDELTSLKDYVTR	0.997	48.9
		YHSTKSGDELTSLKDYVTR	0.997	48.8
		ADLVNNLGTIAR	0.997	48.7
		ADLVNNLGTIAR	0.997	48.2
		SGDELTSLKDYVTR	0.997	48
		KPEEINKEEYAAFYK	0.997	47.6
		MKEGQNDIFYITGESK	0.997	47.5
		KTMEINPENSIMDELRK	0.997	47.5
		KPEEINKEEYAAFYK	0.997	47.2
		KPEEINKEEYAAFYK	0.997	47.2
		SGDELTSLKDYVTR	0.997	46.9
		AQALRDSSMAGYMSSKK	0.997	46.9
		KTMEINPENSIMDELRK	0.997	46.9
		ADLVNNLGTIAR	0.997	46.8
		KPEEINKEEYAAFYK	0.997	46.7
		KTMEINPENSIMDELRK	0.997	46.2
		MKEGQNDIFYITGESKK	0.997	46
		YHSTKSGDELTSLKDYVTR	0.997	45.9
		KPEEINKEEYAAFYK	0.997	45.8
		AQALRDSSMAGYMSSKK	0.997	45.4
		ADLVNNLGTIAR	0.997	44.9
		SGDELTSLKDYVTR	0.997	44.5
		VIKDVLGDKVEK	0.997	43.8
		KTMEINPENSIMDELRK	0.997	42.2
		VIKDVLGDKVEK	0.997	42.2
		KPEEINKEEYAAFYK	0.997	41.5
		VIKDVLGDKVEK	0.997	41.4
		LDGQPELFIHIIPDKTNNTLTIIDSGIGMTK	0.997	41.1
		AQALRDSSMAGYMSSKK	0.997	40.8
		VIKDVLGDKVEK	0.997	38.5
		ADLVNNLGTIAR	0.997	38.4
		KPEEINKEEYAAFYK	0.997	36.5
		SGDELTSLKDYVTR	0.997	34.8
		YHSTKSGDELTSLKDYVTR	0.997	32.2
		VIKDVLGDKVEK	0.997	30.6
		ADLVNNLGTIAR	0.997	30.4
		MKEGQNDIFYITGESK	0.997	30.2
AT3G52140	Tetratricopeptide repeat-containing protein	TNALNSAVLGETQPR	0.997	95.1	0.04	5.3	ns	+
		TNALNSAVLGETQPR	0.997	89.5
		TNALNSAVLGETQPR	0.997	89.4
		TNALNSAVLGETQPR	0.997	88.8
		TNALNSAVLGETQPR	0.997	77.7
		TNALNSAVLGETQPR	0.997	75.5
		KYDFSANTPFETSDILDLRPVIK	0.997	58.8
		KYDFSANTPFETSDILDLRPVIK	0.997	36.4
		ALYKVSSDFVDAALNGAIGVISR	0.997	33.2
		ALYKVSSDFVDAALNGAIGVISR	0.997	30.5
7. Transporters
7.01 Ions
AT4G38580	Farnesylated protein 6	AHKVTVVGYVDPNKVVAR	0.997	53.2	0.017	0.4	ns
		AHKVTVVGYVDPNKVVAR	0.997	46.9
		AHKVTVVGYVDPNKVVAR	0.997	46.5
		AHKVTVVGYVDPNKVVAR	0.997	46.1
		AHKVTVVGYVDPNKVVAR	0.997	46
		AHKVTVVGYVDPNKVVAR	0.997	41
		AHKVTVVGYVDPNKVVAR	0.997	39.5
		AHKVTVVGYVDPNKVVAR	0.997	38.8
		AHKVTVVGYVDPNKVVAR	0.997	36.5
		AHKVTVVGYVDPNKVVAR	0.997	36
		AHKVTVVGYVDPNKVVAR	0.997	33
		AHKVTVVGYVDPNKVVAR	0.997	32.8
AT3G15660	Glutaredoxin 4	NILEDQELKNAVK	0.997	81.4	0.011	ns	6
		VLQQYNVPISSR	0.997	77.7
		VLQQYNVPISSR	0.997	76.8
		VLQQYNVPISSR	0.997	71.9
		VLQQYNVPISSR	0.997	70.9
		NILEDQELKNAVK	0.997	68.3
		NILEDQELKNAVK	0.997	66.1
		NILEDQELKNAVK	0.997	64.6
		VLQQYNVPISSR	0.997	63.2
		GVPESPQCGFSSLAVR	0.997	62.4
		NILEDQELKNAVK	0.997	60.5
		NILEDQELKNAVK	0.997	60.5
		NILEDQELKNAVK	0.997	60.1
		VLQQYNVPISSR	0.997	60
		VLQQYNVPISSR	0.997	59.8
		VLQQYNVPISSR	0.997	59.7
		NILEDQELKNAVK	0.997	58.7
		VLQQYNVPISSR	0.997	57.8
		VLQQYNVPISSR	0.997	55.4
		NILEDQELKNAVK	0.997	55.3
		VLQQYNVPISSR	0.997	55.2
		NILEDQELKNAVK	0.997	53.5
		NILEDQELKNAVK	0.997	52.9
		GVPESPQCGFSSLAVR	0.997	51
		NILEDQELKNAVK	0.997	49.8
		GVPESPQCGFSSLAVR	0.997	49.2
		GVPESPQCGFSSLAVR	0.997	48.2
		NILEDQELKNAVK	0.997	48.2
		GVPESPQCGFSSLAVR	0.997	47.1
		VLQQYNVPISSR	0.997	44.1
7.13 Lipids
AT1G27950	Glycosylphosphatidylinositol-anchored lipid protein transfer 1	TGGQALKDLGVQEDKLIQLPTSCQLHNASITNCPK	0.997	73.4	0.027	16	44
		TGGQALKDLGVQEDKLIQLPTSCQLHNASITNCPK	0.997	72.6
		TGGQALKDLGVQEDKLIQLPTSCQLHNASITNCPK	0.997	71.6
		TGGQALKDLGVQEDKLIQLPTSCQLHNASITNCPK	0.997	66.9
		CLCFVIQQAK	0.997	55.6
		TGGQALKDLGVQEDKLIQLPTSCQLHNASITNCPK	0.997	54.6
		CLCFVIQQAK	0.997	53.9
		CLCFVIQQAK	0.997	51.4
		CLCFVIQQAK	0.997	51.3
		CLCFVIQQAK	0.997	50.3
		CLCFVIQQAK	0.997	48.3
		CLCFVIQQAK	0.997	44.5
		CLCFVIQQAK	0.997	42.6
		CCDAVEDIKERDPK	0.997	42.2
		CLCFVIQQAK	0.997	41.3
		CLCFVIQQAK	0.997	40.6
7.22 Transport ATPases
AT1G07670	Endomembrane-type CA-ATPase 4	LLKEDGEVVAMTGDGVNDAPALK	0.997	62.3	0.0026	0.1	5	+
		LLKEDGEVVAMTGDGVNDAPALK	0.997	59.6
		LLKEDGEVVAMTGDGVNDAPALK	0.997	54.7
		LLKEDGEVVAMTGDGVNDAPALK	0.997	53.6
		LLKEDGEVVAMTGDGVNDAPALK	0.997	49.8
		LLKEDGEVVAMTGDGVNDAPALK	0.997	47.5
		MDANLQMIAK	0.997	47.2
		LLKEDGEVVAMTGDGVNDAPALK	0.997	45.7
		LLKEDGEVVAMTGDGVNDAPALK	0.997	44.4
		MDANLQMIAK	0.997	43
		IAAICNDANVEKSDQQFVSR	0.995	40.2
		IAAICNDANVEKSDQQFVSR	0.997	37.3
		IAAICNDANVEKSDQQFVSR	0.994	32.9
AT4G27500	Proton pump interactor 1	SELFDLLDPLKSER	0.997	68.8	0.006	ns	2.4
		SELFDLLDPLKSER	0.997	64.1
		MRNPDEKPLIAPEAAPSKATPSETEVVPK	0.997	61.5
		VKNVADDDDDEVYGLGKPQKEEKPVDAATAK	0.997	61.5
		VKNVADDDDDEVYGLGKPQKEEKPVDAATAK	0.997	59.8
		VKNVADDDDDEVYGLGKPQKEEKPVDAATAK	0.997	59.6
		SELFDLLDPLKSER	0.997	56.2
		TGVLDKLR	0.99	54
		TGGNTETETEEVPEASEEEIEAPVQEEKPQKEK	0.997	53.7
		MRNPDEKPLIAPEAAPSKATPSETEVVPK	0.997	53.6
		MRNPDEKPLIAPEAAPSKATPSETEVVPK	0.997	53.2
		MRNPDEKPLIAPEAAPSKATPSETEVVPK	0.997	53.1
		AKPQPKEEPVSAPKPDATVAQNTEK	0.997	52.9
		MRNPDEKPLIAPEAAPSKATPSETEVVPK	0.997	52.7
		AKAKPQPKEEPVSAPKPDATVAQNTEK	0.997	52.2
		VKNVADDDDDEVYGLGKPQKEEKPVDAATAK	0.997	52
		AKPQPKEEPVSAPKPDATVAQNTEK	0.997	51.4
		MRNPDEKPLIAPEAAPSKATPSETEVVPK	0.997	51.2
		MRNPDEKPLIAPEAAPSKATPSETEVVPK	0.997	51
		AKPQPKEEPVSAPKPDATVAQNTEK	0.997	51
		MRNPDEKPLIAPEAAPSKATPSETEVVPK	0.997	50.7
		AKPQPKEEPVSAPKPDATVAQNTEK	0.997	50.6
		SELFDLLDPLKSER	0.997	50.2
		AKPQPKEEPVSAPKPDATVAQNTEK	0.997	49.5
		AKPQPKEEPVSAPKPDATVAQNTEK	0.997	49.2
		MRNPDEKPLIAPEAAPSKATPSETEVVPK	0.997	48.6
		MRNPDEKPLIAPEAAPSKATPSETEVVPK	0.997	48.3
		MRNPDEKPLIAPEAAPSKATPSETEVVPK	0.997	46.2
		AKPQPKEEPVSAPKPDATVAQNTEK	0.997	45.1
		IKESMGQKDDIQGQVK	0.997	44.9
		TGGNTETETEEVPEASEEEIEAPVQEEKPQKEK	0.997	44.5
		IKESMGQKDDIQGQVK	0.997	44.1
		MRNPDEKPLIAPEAAPSKATPSETEVVPK	0.997	44
		AKPQPKEEPVSAPKPDATVAQNTEK	0.997	43.6
		IKESMGQKDDIQGQVK	0.997	42
		MRNPDEKPLIAPEAAPSKATPSETEVVPK	0.997	42
		AKPQPKEEPVSAPKPDATVAQNTEK	0.997	41.9
		VKNVADDDDDEVYGLGKPQKEEKPVDAATAK	0.997	41.7
		SELFDLLDPLKSER	0.997	40.7
		AKPQPKEEPVSAPKPDATVAQNTEK	0.997	40
		AKPQPKEEPVSAPKPDATVAQNTEK	0.997	39.7
		MRNPDEKPLIAPEAAPSKATPSETEVVPK	0.997	39.5
		IKESMGQKDDIQGQVK	0.997	39.2
		AKPQPKEEPVSAPKPDATVAQNTEK	0.997	38.5
		IKESMGQKDDIQGQVK	0.997	38.4
		IQHESIPLTEEKQILKEIR	0.997	37.7
		IKESMGQKDDIQGQVK	0.997	36.5
		MRNPDEKPLIAPEAAPSKATPSETEVVPK	0.997	36
		IKESMGQKDDIQGQVK	0.997	36
		IKESMGQKDDIQGQVK	0.997	35.7
		TGGNTETETEEVPEASEEEIEAPVQEEKPQKEK	0.997	34.9
		IQHESIPLTEEKQILKEIR	0.997	34.3
		IKESMGQKDDIQGQVK	0.997	34
		IKESMGQKDDIQGQVK	0.997	33.3
		SELFDLLDPLKSER	0.997	31.9
AT4G39080	Vacuolar proton ATPase A3	AAVDSNSQVGSIFQVLR	0.997	90.3	0.0041	0.5	ns
		AAVDSNSQVGSIFQVLR	0.997	89.5
		SAADQQRETESQQAGEDLLESPLLQEEK	0.997	89.2
		AAVDSNSQVGSIFQVLR	0.997	88
		SAADQQRETESQQAGEDLLESPLLQEEK	0.997	86.9
		AAVDSNSQVGSIFQVLR	0.997	85.5
		AAVDSNSQVGSIFQVLR	0.997	84.6
		AAVDSNSQVGSIFQVLR	0.997	84.4
		AAVDSNSQVGSIFQVLR	0.997	83.3
		AAVDSNSQVGSIFQVLR	0.997	81.1
		SAADQQRETESQQAGEDLLESPLLQEEK	0.997	80.8
		AAVDSNSQVGSIFQVLR	0.997	77.8
		AAVDSNSQVGSIFQVLR	0.997	74.7
		SAADQQRETESQQAGEDLLESPLLQEEK	0.997	73.1
		AAVDSNSQVGSIFQVLR	0.997	71.3
		AAVDSNSQVGSIFQVLR	0.997	70.5
		AAVDSNSQVGSIFQVLR	0.997	70.3
		SAADQQRETESQQAGEDLLESPLLQEEK	0.997	67.7
		AAVDSNSQVGSIFQVLR	0.997	67.7
		LGFLTGLVPR	0.997	67.3
		QAQMITEVSGR	0.997	66.3
		QAQMITEVSGR	0.997	66.1
		LGFLTGLVPR	0.997	64.9
		LGFLTGLVPR	0.997	64.6
		LGFLTGLVPR	0.997	64.4
		LGFLTGLVPR	0.997	64.1
		LGFLTGLVPR	0.997	63.5
		LGFLTGLVPR	0.997	63.2
		NILLQTIGDKFELWNLKVR	0.997	62.8
		LGFLTGLVPR	0.997	62.5
		LGFLTGLVPR	0.997	62.2
		LGFLTGLVPR	0.997	61.8
		NILLQTIGDKFELWNLK	0.997	61.4
		NILLQTIGDKFELWNLKVR	0.997	60
		SAADQQRETESQQAGEDLLESPLLQEEK	0.997	59.6
		LSELKTTIDAGLGQR	0.997	59.5
		DVSCSEATTIGLIK	0.997	59.1
		LGFLTGLVPR	0.997	58.9
		DVSCSEATTIGLIK	0.997	58.8
		LGFLTGLVPR	0.997	58.7
		LGFLTGLVPR	0.997	58.6
		DVSCSEATTIGLIK	0.997	58.1
		LGFLTGLVPR	0.997	57
		DVSCSEATTIGLIK	0.997	55.9
		NILLQTIGDKFELWNLK	0.997	55.8
		DVSCSEATTIGLIK	0.997	54.3
		NILLQTIGDKFELWNLK	0.997	48.8
		QAQMITEVSGR	0.997	48
		LSELKTTIDAGLGQR	0.997	44.3
		SYNELMEYKLVLQKAGEFFSSAHR	0.997	42.7
		SYNELMEYKLVLQK	0.997	40.8
		LSELKTTIDAGLGQR	0.997	39.5
		TNKFTSAIQEIVDAYGVAK	0.997	39.4
		LSELKTTIDAGLGQR	0.997	38.1
		SYNELMEYKLVLQK	0.997	37.3
		LSELKTTIDAGLGQR	0.997	35.5
		SYNELMEYKLVLQK	0.997	34.1
		SYNELMEYKLVLQK	0.997	33.9
AT3G58730	Vacuolar proton pump D subunit	EVERQAANAKEFAEEMVLEDISMQR	0.997	85.7	0.044	0.4	ns	+
		EVERQAANAKEFAEEMVLEDISMQR	0.997	84.2
		EVERQAANAKEFAEEMVLEDISMQR	0.997	77.6
		LENTISYIKGELDELEREDFFR	0.997	73.3
		LENTISYIKGELDELEREDFFR	0.997	69.7
		VNALENVVKPK	0.997	69
		LENTISYIKGELDELEREDFFR	0.997	64.6
		HVVLENVKEATLKVR	0.997	64.2
		EVERQAANAKEFAEEMVLEDISMQR	0.997	61.8
		NFLVGGAEKDSDIIF	0.997	59.3
		NFLVGGAEKDSDIIF	0.997	55.5
		VNALENVVKPK	0.997	54.5
		VNALENVVKPK	0.997	51.6
		LENTISYIKGELDELEREDFFR	0.997	51.2
		QAANAKEFAEEMVLEDISMQR	0.997	50.6
		SRTENIAGVKLPK	0.997	50.4
		VNALENVVKPK	0.997	49.4
		VNALENVVKPK	0.997	48.8
		QAANAKEFAEEMVLEDISMQR	0.997	48.1
		SRTENIAGVKLPK	0.997	47.9
		LENTISYIKGELDELEREDFFR	0.997	47.7
		QAANAKEFAEEMVLEDISMQR	0.997	47.2
		NFLVGGAEKDSDIIF	0.997	47
		NFLVGGAEKDSDIIF	0.997	46.5
		HVVLENVKEATLKVR	0.997	46.5
		SRTENIAGVKLPK	0.997	46.3
		RVNALENVVKPK	0.997	45.4
		RVNALENVVKPK	0.997	45.3
		FDHFSEGETKNDLTGLAR	0.997	45.1
		NFLVGGAEKDSDIIF	0.997	44.6
		QAANAKEFAEEMVLEDISMQR	0.997	44.5
		FDHFSEGETKNDLTGLAR	0.997	44.4
		SRTENIAGVKLPK	0.997	43.5
		SRTENIAGVKLPK	0.997	43.1
		VNALENVVKPK	0.997	42.4
		VNALENVVKPK	0.997	41.9
		QAANAKEFAEEMVLEDISMQR	0.997	41
		SRTENIAGVKLPK	0.997	40.8
		SRTENIAGVKLPK	0.997	40.3
		SRTENIAGVKLPK	0.997	38.8
		QAANAKEFAEEMVLEDISMQR	0.997	38.6
		QAANAKEFAEEMVLEDISMQR	0.997	38.4
		FDHFSEGETKNDLTGLAR	0.997	37.7
		RVNALENVVKPK	0.997	37.3
		FDHFSEGETKNDLTGLAR	0.997	37.1
		QAANAKEFAEEMVLEDISMQR	0.997	35.7
		SRTENIAGVKLPK	0.997	35.7
		NFLVGGAEKDSDIIF	0.997	35.4
		LENTISYIKGELDELEREDFFR	0.997	35.2
		RVNALENVVKPK	0.997	35.2
		QAANAKEFAEEMVLEDISMQR	0.997	34.6
		HVVLENVKEATLKVR	0.997	34.4
		FDHFSEGETKNDLTGLAR	0.997	34.2
		LNVVPTVTMLGVMK	0.997	33.6
		SRTENIAGVKLPK	0.997	32.5
		FDHFSEGETKNDLTGLAR	0.997	31.5
		FDHFSEGETKNDLTGLAR	0.997	31.4
		FDHFSEGETKNDLTGLAR	0.997	31.2
		LNVVPTVTMLGVMK	0.997	30.8
		FDHFSEGETKNDLTGLAR	0.997	30.7
		LNVVPTVTMLGVMK	0.997	30.1
AT1G15500	TLC ATP/ADP transporter	ASSVKIPVVSQEDAPSGETTSQLSEK	0.997	81.1	0.0099	0.3	ns
		ASSVKIPVVSQEDAPSGETTSQLSEK	0.997	73.6
		ASSVKIPVVSQEDAPSGETTSQLSEK	0.997	73.1
		ASSVKIPVVSQEDAPSGETTSQLSEK	0.997	72.2
		ASSVKIPVVSQEDAPSGETTSQLSEK	0.997	72.1
		ASSVKIPVVSQEDAPSGETTSQLSEK	0.997	71.2
		ASSVKIPVVSQEDAPSGETTSQLSEK	0.997	70.8
		ASSVKIPVVSQEDAPSGETTSQLSEKSTPTGI	0.997	70.6
		ASSVKIPVVSQEDAPSGETTSQLSEK	0.997	70
		ASSVKIPVVSQEDAPSGETTSQLSEK	0.997	69.7
		ASSVKIPVVSQEDAPSGETTSQLSEK	0.997	68.5
		ASSVKIPVVSQEDAPSGETTSQLSEKSTPTGI	0.997	67.9
		ASSVKIPVVSQEDAPSGETTSQLSEK	0.997	67
		ASSVKIPVVSQEDAPSGETTSQLSEK	0.997	66.4
		ASSVKIPVVSQEDAPSGETTSQLSEK	0.997	58
		AAIDVVCNPLGK	0.997	48.2
		AAIDVVCNPLGK	0.997	45
		AAIDVVCNPLGK	0.997	37.3
		YSLFDPCKEMAYIPLDEDTKVK	0.997	32.1
AT4G28390	ADP/ATP carrier 3	SSLQAFSQIVKNEGAK	0.997	81.3	0.014	0.1	ns
		MMMTSGEAVKYK	0.997	75
		MMMTSGEAVKYK	0.997	74.6
		MMMTSGEAVKYK	0.997	74.4
		MMMTSGEAVKYK	0.997	73.2
		MMMTSGEAVKYK	0.997	73.1
		MMMTSGEAVKYK	0.997	70.4
		MMMTSGEAVKYK	0.997	69.3
		LLIQNQDEMIKAGR	0.997	69.3
		LLIQNQDEMIKAGR	0.996	68.1
		LLIQNQDEMIKAGR	0.997	66.6
		MMMTSGEAVKYK	0.997	66.4
		LLIQNQDEMIKAGR	0.995	66.2
		LLIQNQDEMIKAGR	0.997	65.8
		SLFKGAGANILR	0.997	65
		VKLLIQNQDEMIKAGR	0.997	62.9
		SLFKGAGANILR	0.997	62.6
		LLIQNQDEMIKAGR	0.997	61.2
		LLIQNQDEMIKAGR	0.997	60.7
		LLIQNQDEMIKAGR	0.996	60.5
		VKLLIQNQDEMIKAGR	0.997	60.3
		RMMMTSGEAVKYK	0.997	60.1
		RMMMTSGEAVKYK	0.997	59.8
		VKLLIQNQDEMIK	0.997	59
		LLIQNQDEMIK	0.996	58.2
		VKLLIQNQDEMIK	0.997	58.2
		VKLLIQNQDEMIK	0.997	58.2
		RMMMTSGEAVKYK	0.997	58
		RMMMTSGEAVKYK	0.997	57.9
		VKLLIQNQDEMIK	0.996	57.7
		LLIQNQDEMIK	0.997	57.1
		VKLLIQNQDEMIKAGR	0.997	57
		VKLLIQNQDEMIKAGR	0.996	57
		RMMMTSGEAVKYK	0.997	56.3
		LLIQNQDEMIK	0.997	56
		VKLLIQNQDEMIKAGR	0.997	55.3
		RMMMTSGEAVKYK	0.997	55.2
		SLFKGAGANILR	0.997	55.2
		LLIQNQDEMIK	0.997	55
		VKLLIQNQDEMIK	0.997	54.2
		LLIQNQDEMIKAGR	0.996	54.2
		RMMMTSGEAVKYK	0.997	54.2
		SLFKGAGANILR	0.997	53.8
		VKLLIQNQDEMIK	0.995	53.6
		SLFKGAGANILR	0.997	53.2
		VKLLIQNQDEMIKAGR	0.996	53
		LLIQNQDEMIK	0.997	52.5
		LLIQNQDEMIK	0.997	52.3
		VKLLIQNQDEMIKAGR	0.997	52.3
		SLFKGAGANILR	0.997	51.8
		SLFKGAGANILR	0.997	51.8
		RMMMTSGEAVKYK	0.997	51.7
		VKLLIQNQDEMIKAGR	0.997	51.6
		SLFKGAGANILR	0.997	51.1
		VKLLIQNQDEMIK	0.997	50.2
		LLIQNQDEMIKAGR	0.997	50
		SLFKGAGANILR	0.997	49.9
		LLIQNQDEMIK	0.997	49.8
		LLIQNQDEMIK	0.997	49.5
		VKLLIQNQDEMIK	0.997	49.3
		VKLLIQNQDEMIK	0.997	48.8
		VKLLIQNQDEMIKAGR	0.997	48.6
		VKLLIQNQDEMIKAGR	0.996	46.2
		VKLLIQNQDEMIK	0.996	45.3
		SLFKGAGANILR	0.997	45.2
		LLIQNQDEMIK	0.997	45.1
		RMMMTSGEAVKYK	0.997	45
		MMMTSGEAVK	0.997	41.1
		MMMTSGEAVKYK	0.997	39.7
		TVKDEGMLALWR	0.997	38.2
		MMMTSGEAVK	0.997	37.7
		LLIQNQDEMIK	0.997	37.6
		MMMTSGEAVK	0.997	35.7
		MMMTSGEAVK	0.997	35.2
		LSEPYKGISDCFAR	0.997	35
		AVAGAGVLAGYDKLQLIVLGKK	0.997	34.8
		AVAGAGVLAGYDKLQLIVLGKK	0.997	32.7
7.99 Others
AT5G60460	Preprotein translocase Sec, Sec61-b subunit	LGGGGGVSSGGGSGVGSGSSNMLR	0.997	149	0.0081	4.7	4
		LGGGGGVSSGGGSGVGSGSSNMLR	0.997	121
		LGGGGGVSSGGGSGVGSGSSNMLR	0.997	112
		LGGGGGVSSGGGSGVGSGSSNMLR	0.997	109
		LGGGGGVSSGGGSGVGSGSSNMLR	0.997	101
		ARGSSQSQQSTSTGSSTARPGLAAPR	0.997	85
		ARGSSQSQQSTSTGSSTARPGLAAPR	0.997	82.8
		ARGSSQSQQSTSTGSSTARPGLAAPR	0.997	75.7
		ARGSSQSQQSTSTGSSTARPGLAAPR	0.997	74.2
		ARGSSQSQQSTSTGSSTARPGLAAPR	0.997	72.6
		GSSQSQQSTSTGSSTARPGLAAPR	0.997	72.4
		ARGSSQSQQSTSTGSSTARPGLAAPR	0.997	71.9
		ARGSSQSQQSTSTGSSTARPGLAAPR	0.997	71.6
		ARGSSQSQQSTSTGSSTARPGLAAPR	0.997	71.1
		GSSQSQQSTSTGSSTARPGLAAPR	0.997	70.8
		ARGSSQSQQSTSTGSSTARPGLAAPR	0.997	70.7
		GSSQSQQSTSTGSSTARPGLAAPR	0.997	70.5
		GSSQSQQSTSTGSSTARPGLAAPR	0.997	69.8
		ARGSSQSQQSTSTGSSTARPGLAAPR	0.997	69.6
		GSSQSQQSTSTGSSTARPGLAAPR	0.997	68
		ARGSSQSQQSTSTGSSTARPGLAAPR	0.997	63.4
		GSSQSQQSTSTGSSTARPGLAAPR	0.997	63.4
		ARGSSQSQQSTSTGSSTARPGLAAPR	0.997	58.8
		ARGSSQSQQSTSTGSSTARPGLAAPR	0.997	54.8
AT3G51890	Clathrin light chain protein	AIAELIPR	0.99	49	0.019	ns	0.5	+
		AIAELIPR	0.99	38.3
		AIAELIPR	0.99	37.7
		AIAELIPR	0.99	37.3
		AIAELIPR	0.99	36.8
		AIAELIPR	0.99	36.5
		TATITVIQGPKPGKPTDLSR	0.997	35.6
		AIAELIPR	0.99	34.8
		AIAELIPR	0.99	34.7
		AIAELIPR	0.99	34.6
		AIAELIPR	0.99	34.6
		AIAELIPR	0.99	34.5
		AIAELIPR	0.99	34.3
		AIAELIPR	0.99	34.3
		AIAELIPR	0.99	34.1
		AIAELIPR	0.99	31.1
AT3G08530	Clathrin, heavy chain	YKEAAELAAESPQGILR	0.997	92.3	0.0021	0.5	0.2	+
		LLTQFLEHLVSEGSQDVHVHNALGK	0.997	83.6
		QLIDQVVSTALPESK	0.997	78.7
		QLIDQVVSTALPESK	0.997	77.5
		TANLANNQIINYK	0.997	75.9
		LLTQFLEHLVSEGSQDVHVHNALGK	0.997	74.4
		TANLANNQIINYK	0.997	71.7
		GKLNSYESLELSR	0.997	71.6
		LLTQFLEHLVSEGSQDVHVHNALGK	0.997	71.5
		QLIDQVVSTALPESKSPEQVSAAVK	0.997	71.4
		TANLANNQIINYK	0.997	70.8
		QLIDQVVSTALPESKSPEQVSAAVK	0.997	70.4
		LLTQFLEHLVSEGSQDVHVHNALGK	0.997	69.9
		GKLNSYESLELSR	0.997	69.8
		NLLENWLAEDKLECSEELGDLVK	0.997	69.5
		TANLANNQIINYK	0.997	69.2
		RGNLPGAENLVVQRFQELFAQTK	0.997	67.9
		TANLANNQIINYK	0.997	67.6
		GKLNSYESLELSR	0.997	66.8
		GKLNSYESLELSR	0.997	66.5
		TANLANNQIINYK	0.997	66.1
		NLLENWLAEDKLECSEELGDLVK	0.997	64.9
		QLIDQVVSTALPESKSPEQVSAAVK	0.997	64.8
		GNMQLFSVDQQR	0.997	64.2
		TANLANNQIINYK	0.997	64
		LLTQFLEHLVSEGSQDVHVHNALGK	0.997	63.9
		GKLNSYESLELSR	0.997	63
		TANLANNQIINYK	0.997	62.6
		QLIDQVVSTALPESK	0.997	62.3
		QLIDQVVSTALPESK	0.997	61.4
		QLIDQVVSTALPESKSPEQVSAAVK	0.997	61
		NLLENWLAEDKLECSEELGDLVK	0.997	60.6
		YKEAAELAAESPQGILRTPDTVAK	0.997	60.4
		ILALKAQVPGTTQDHLQIFNIEAK	0.997	60.3
		LRLLTQFLEHLVSEGSQDVHVHNALGK	0.997	60.3
		GNMQLFSVDQQR	0.997	60.2
		GNMQLFSVDQQR	0.997	59.6
		GNMQLFSVDQQR	0.997	59.6
		ILALKAQVPGTTQDHLQIFNIEAK	0.997	59.4
		LRLLTQFLEHLVSEGSQDVHVHNALGK	0.997	58.6
		QLIDQVVSTALPESK	0.997	58.6
		QLIDQVVSTALPESKSPEQVSAAVK	0.997	57.3
		ILALKAQVPGTTQDHLQIFNIEAK	0.997	57.2
		GNMQLFSVDQQR	0.997	55.7
		GNMQLFSVDQQR	0.997	55.5
		IIIDSNNNPEHFLTTNPYYDSKVVGK	0.997	54.6
		YKEAAELAAESPQGILRTPDTVAK	0.997	54.6
		NLLENWLAEDKLECSEELGDLVK	0.997	54.3
		ILALKAQVPGTTQDHLQIFNIEAK	0.997	53.3
		IIIDSNNNPEHFLTTNPYYDSKVVGK	0.997	52.1
		GNMQLFSVDQQR	0.997	51.7
		LRLLTQFLEHLVSEGSQDVHVHNALGK	0.997	51.7
		QLIDQVVSTALPESK	0.997	51.7
		RGQCDEELINVTNKNSLFK	0.997	51.6
		ILALKAQVPGTTQDHLQIFNIEAK	0.997	51.4
		ILALKAQVPGTTQDHLQIFNIEAK	0.997	51.4
		LLTQFLEHLVSEGSQDVHVHNALGK	0.997	51.2
		NLLENWLAEDKLECSEELGDLVK	0.997	50.8
		GNLPGAENLVVQR	0.997	50.7
		GKLNSYESLELSR	0.997	50.7
		LIKPYMIAVQSNNVSAVNEALNEIYVEEEDYDRLR	0.997	50.4
		LRLLTQFLEHLVSEGSQDVHVHNALGK	0.997	50.2
		RGNLPGAENLVVQRFQELFAQTK	0.997	49.5
		NLLENWLAEDKLECSEELGDLVK	0.997	48.8
		YKEAAELAAESPQGILRTPDTVAK	0.997	48.7
		LLTQFLEHLVSEGSQDVHVHNALGK	0.997	48.2
		LRLLTQFLEHLVSEGSQDVHVHNALGK	0.997	47.8
		YKEAAELAAESPQGILRTPDTVAK	0.997	47.5
		IIIDSNNNPEHFLTTNPYYDSK	0.997	47.4
		GNMQLFSVDQQR	0.997	47.3
		ILALKAQVPGTTQDHLQIFNIEAK	0.997	47
		YKEAAELAAESPQGILR	0.997	46.5
		TANLANNQIINYK	0.997	46.4
		LRLLTQFLEHLVSEGSQDVHVHNALGK	0.997	45.7
		LRLLTQFLEHLVSEGSQDVHVHNALGK	0.997	45
		LLTQFLEHLVSEGSQDVHVHNALGK	0.997	44.6
		IIIDSNNNPEHFLTTNPYYDSK	0.997	44.2
		FQELFAQTK	0.997	44
		LIKPYMIAVQSNNVSAVNEALNEIYVEEEDYDRLR	0.997	43.8
		FQELFAQTK	0.997	43.8
		YKEAAELAAESPQGILR	0.997	43.6
		FQELFAQTK	0.997	43
		VKEPKVDSELIYAYAK	0.997	42.8
		IIIDSNNNPEHFLTTNPYYDSK	0.997	42.6
		GNMQLFSVDQQR	0.997	42.5
		YKEAAELAAESPQGILR	0.997	42.2
		FQELFAQTK	0.997	42
		IIIDSNNNPEHFLTTNPYYDSK	0.997	41.6
		ILALKAQVPGTTQDHLQIFNIEAK	0.997	41.3
		YKEAAELAAESPQGILR	0.997	41.3
		IIIDSNNNPEHFLTTNPYYDSK	0.997	41
		HYSELPDIKR	0.997	40.9
		GNLPGAENLVVQR	0.997	40.7
		HYSELPDIKR	0.997	39.9
		IIIDSNNNPEHFLTTNPYYDSK	0.997	39.5
		RGNLPGAENLVVQRFQELFAQTK	0.997	39.3
		YKEAAELAAESPQGILR	0.997	39.3
		HYSELPDIKR	0.997	39
		IIIDSNNNPEHFLTTNPYYDSK	0.997	39
		IIIDSNNNPEHFLTTNPYYDSK	0.997	38.7
		GNMQLFSVDQQR	0.997	38.4
		LRLLTQFLEHLVSEGSQDVHVHNALGK	0.997	38.4
		ESNFYDAEKTKNFLMEAK	0.997	38
		ESNFYDAEKTKNFLMEAK	0.997	37.9
		FQELFAQTK	0.997	37.9
		ESNFYDAEKTKNFLMEAK	0.997	37.6
		ILALKAQVPGTTQDHLQIFNIEAK	0.997	36.7
		VDSELIYAYAK	0.997	36.3
		AQLREGLVSDAIESFIR	0.997	36.1
		LLTQFLEHLVSEGSQDVHVHNALGK	0.997	35.7
		ESNFYDAEKTKNFLMEAK	0.997	35.6
		ESNFYDAEKTKNFLMEAK	0.997	35.5
		ESNFYDAEKTKNFLMEAK	0.997	35.5
		RGNLPGAENLVVQR	0.997	35.3
		IIIDSNNNPEHFLTTNPYYDSK	0.997	35.3
		ESNFYDAEKTKNFLMEAK	0.997	35.1
		LRLLTQFLEHLVSEGSQDVHVHNALGK	0.997	34.7
		AQLREGLVSDAIESFIR	0.997	34.4
		FQSVPVQAGQTPPLLQYFGTLLTR	0.997	33.9
		LLTQFLEHLVSEGSQDVHVHNALGK	0.997	33.9
		LRLLTQFLEHLVSEGSQDVHVHNALGK	0.997	33.5
		LLTQFLEHLVSEGSQDVHVHNALGK	0.996	33.4
		YKEAAELAAESPQGILR	0.997	33.4
		ESNFYDAEKTKNFLMEAK	0.997	32.6
		ESNFYDAEKTKNFLMEAK	0.997	32.5
		RGNLPGAENLVVQRFQELFAQTK	0.997	32.1
		YKEAAELAAESPQGILR	0.997	32.1
		YKEAAELAAESPQGILR	0.997	31.6
		ESNFYDAEKTKNFLMEAK	0.997	31.2
		ESNFYDAEKTKNFLMEAK	0.997	31.1
		LLTQFLEHLVSEGSQDVHVHNALGK	0.997	30.9
		VKEPKVDSELIYAYAK	0.997	30.6
		LLTQFLEHLVSEGSQDVHVHNALGK	0.997	30.6
		LPDARPLINVCDRFSFVPDLTHYLYTNNMLR	0.997	30
AT3G11130	Clathrin, heavy chain	YKEAAELAAESPQGILR	0.997	92.3	0.00044	0.5	0.4	+
		LLTQFLEHLVSEGSQDVHVHNALGK	0.997	83.6
		QLIDQVVSTALPESK	0.997	78.7
		QLIDQVVSTALPESK	0.997	77.5
		TANLANNQIINYK	0.997	75.9
		LLTQFLEHLVSEGSQDVHVHNALGK	0.997	74.4
		TANLANNQIINYK	0.997	71.7
		GKLNSYESLELSR	0.997	71.6
		LLTQFLEHLVSEGSQDVHVHNALGK	0.997	71.5
		QLIDQVVSTALPESKSPEQVSAAVK	0.997	71.4
		TANLANNQIINYK	0.997	70.8
		QLIDQVVSTALPESKSPEQVSAAVK	0.997	70.4
		LLTQFLEHLVSEGSQDVHVHNALGK	0.997	69.9
		GKLNSYESLELSR	0.997	69.8
		NLLENWLAEDKLECSEELGDLVK	0.997	69.5
		TANLANNQIINYK	0.997	69.2
		RGNLPGAENLVVQRFQELFAQTK	0.997	67.9
		TANLANNQIINYK	0.997	67.6
		GKLNSYESLELSR	0.997	66.8
		LIKPYMVAVQSNNVSAVNEALNEIYAEEEDYDRLR	0.997	66.8
		GKLNSYESLELSR	0.997	66.5
		TANLANNQIINYK	0.997	66.2
		TANLANNQIINYK	0.997	66.1
		LLTQFLEHLVSEGSQDVHVHNALGK	0.997	65.2
		NLLENWLAEDKLECSEELGDLVK	0.997	64.9
		QLIDQVVSTALPESKSPEQVSAAVK	0.997	64.8
		GNMQLFSVDQQR	0.997	64.2
		TANLANNQIINYK	0.997	64
		LLTQFLEHLVSEGSQDVHVHNALGK	0.997	63.9
		GKLNSYESLELSR	0.997	63
		TANLANNQIINYK	0.997	62.6
		QLIDQVVSTALPESK	0.997	62.3
		GKLNSYESLELSR	0.997	61.7
		QLIDQVVSTALPESK	0.997	61.4
		LIKPYMVAVQSNNVSAVNEALNEIYAEEEDYDRLR	0.997	61.1
		QLIDQVVSTALPESKSPEQVSAAVK	0.997	61
		NLLENWLAEDKLECSEELGDLVK	0.997	60.6
		YKEAAELAAESPQGILRTPDTVAK	0.997	60.4
		ILALKAQVPGTTQDHLQIFNIEAK	0.997	60.3
		LRLLTQFLEHLVSEGSQDVHVHNALGK	0.997	60.3
		GNMQLFSVDQQR	0.997	60.2
		ILALKAQVPGTTQDHLQIFNIEAK	0.997	59.7
		GNMQLFSVDQQR	0.997	59.6
		GNMQLFSVDQQR	0.997	59.6
		ILALKAQVPGTTQDHLQIFNIEAK	0.997	59.4
		LIKPYMVAVQSNNVSAVNEALNEIYAEEEDYDRLR	0.997	58.6
		LRLLTQFLEHLVSEGSQDVHVHNALGK	0.997	58.6
		QLIDQVVSTALPESK	0.997	58.6
		QLIDQVVSTALPESKSPEQVSAAVK	0.997	57.3
		ILALKAQVPGTTQDHLQIFNIEAK	0.997	57.2
		GNMQLFSVDQQR	0.997	55.7
		GNMQLFSVDQQR	0.997	55.5
		LLTQFLEHLVSEGSQDVHVHNALGK	0.997	55.1
		IIIDSNNNPEHFLTTNPYYDSKVVGK	0.997	54.6
		YKEAAELAAESPQGILRTPDTVAK	0.997	54.6
		NLLENWLAEDKLECSEELGDLVK	0.997	54.3
		ILALKAQVPGTTQDHLQIFNIEAK	0.997	53.3
		IIIDSNNNPEHFLTTNPYYDSKVVGK	0.997	52.1
		QLIDQVVSTALPESK	0.997	51.9
		GNMQLFSVDQQR	0.997	51.7
		LRLLTQFLEHLVSEGSQDVHVHNALGK	0.997	51.7
		QLIDQVVSTALPESK	0.997	51.7
		RGQCDEELINVTNKNSLFK	0.997	51.6
		ILALKAQVPGTTQDHLQIFNIEAK	0.997	51.4
		ILALKAQVPGTTQDHLQIFNIEAK	0.997	51.4
		LLTQFLEHLVSEGSQDVHVHNALGK	0.997	51.2
		NLLENWLAEDKLECSEELGDLVK	0.997	50.8
		GNLPGAENLVVQR	0.997	50.7
		GKLNSYESLELSR	0.997	50.7
		LRLLTQFLEHLVSEGSQDVHVHNALGK	0.997	50.2
		RGNLPGAENLVVQRFQELFAQTK	0.997	49.5
		NLLENWLAEDKLECSEELGDLVK	0.997	48.8
		YKEAAELAAESPQGILRTPDTVAK	0.997	48.7
		LLTQFLEHLVSEGSQDVHVHNALGK	0.997	48.2
		LRLLTQFLEHLVSEGSQDVHVHNALGK	0.997	47.8
		YKEAAELAAESPQGILRTPDTVAK	0.997	47.5
		IIIDSNNNPEHFLTTNPYYDSK	0.997	47.4
		GNMQLFSVDQQR	0.997	47.3
		ILALKAQVPGTTQDHLQIFNIEAK	0.997	47
		YKEAAELAAESPQGILRTPDTVAK	0.997	46.7
		YKEAAELAAESPQGILR	0.997	46.5
		TANLANNQIINYK	0.997	46.4
		LRLLTQFLEHLVSEGSQDVHVHNALGK	0.997	45.7
		LRLLTQFLEHLVSEGSQDVHVHNALGK	0.997	45
		LRLLTQFLEHLVSEGSQDVHVHNALGK	0.997	44.7
		LLTQFLEHLVSEGSQDVHVHNALGK	0.997	44.6
		IIIDSNNNPEHFLTTNPYYDSK	0.997	44.2
		FQELFAQTK	0.997	44
		FQELFAQTK	0.997	43.8
		YKEAAELAAESPQGILR	0.997	43.6
		FQELFAQTK	0.997	43
		VKEPKVDSELIYAYAK	0.997	42.8
		IIIDSNNNPEHFLTTNPYYDSK	0.997	42.6
		GNMQLFSVDQQR	0.997	42.5
		YKEAAELAAESPQGILR	0.997	42.2
		YKEAAELAAESPQGILRTPDTVAK	0.997	42.1
		FQELFAQTK	0.997	42
		IIIDSNNNPEHFLTTNPYYDSK	0.997	41.6
		YKEAAELAAESPQGILR	0.997	41.5
		ILALKAQVPGTTQDHLQIFNIEAK	0.997	41.3
		YKEAAELAAESPQGILR	0.997	41.3
		IIIDSNNNPEHFLTTNPYYDSK	0.997	41
		GNMQLFSVDQQR	0.997	40.9
		HYSELPDIKR	0.997	40.9
		GNLPGAENLVVQR	0.997	40.7
		HYSELPDIKR	0.997	39.9
		IIIDSNNNPEHFLTTNPYYDSK	0.997	39.5
		RGNLPGAENLVVQRFQELFAQTK	0.997	39.3
		YKEAAELAAESPQGILR	0.997	39.3
		ILALKAQVPGTTQDHLQIFNIEAK	0.997	39.1
		HYSELPDIKR	0.997	39
		IIIDSNNNPEHFLTTNPYYDSK	0.997	39
		IIIDSNNNPEHFLTTNPYYDSK	0.997	38.7
		GNMQLFSVDQQR	0.997	38.4
		LRLLTQFLEHLVSEGSQDVHVHNALGK	0.997	38.4
		IIIDSNNNPEHFLTTNPYYDSK	0.997	38.2
		ESNFYDAEKTKNFLMEAK	0.997	38
		ESNFYDAEKTKNFLMEAK	0.997	37.9
		FQELFAQTK	0.997	37.9
		ESNFYDAEKTKNFLMEAK	0.997	37.6
		YKEAAELAAESPQGILR	0.997	37.4
		ILALKAQVPGTTQDHLQIFNIEAK	0.997	36.7
		VDSELIYAYAK	0.997	36.3
		AQLREGLVSDAIESFIR	0.997	36.1
		LLTQFLEHLVSEGSQDVHVHNALGK	0.997	35.7
		ESNFYDAEKTKNFLMEAK	0.997	35.6
		ESNFYDAEKTKNFLMEAK	0.997	35.5
		ESNFYDAEKTKNFLMEAK	0.997	35.5
		RGNLPGAENLVVQR	0.997	35.3
		IIIDSNNNPEHFLTTNPYYDSK	0.997	35.3
		ESNFYDAEKTKNFLMEAK	0.997	35.1
		LRLLTQFLEHLVSEGSQDVHVHNALGK	0.997	34.7
		AQLREGLVSDAIESFIR	0.997	34.4
		FQSVPVQAGQTPPLLQYFGTLLTR	0.997	33.9
		LLTQFLEHLVSEGSQDVHVHNALGK	0.997	33.9
		LRLLTQFLEHLVSEGSQDVHVHNALGK	0.997	33.5
		LLTQFLEHLVSEGSQDVHVHNALGK	0.996	33.4
		YKEAAELAAESPQGILR	0.997	33.4
		ESNFYDAEKTKNFLMEAK	0.997	32.6
		ESNFYDAEKTKNFLMEAK	0.997	32.5
		RGNLPGAENLVVQRFQELFAQTK	0.997	32.1
		YKEAAELAAESPQGILR	0.997	32.1
		YKEAAELAAESPQGILR	0.997	31.6
		ESNFYDAEKTKNFLMEAK	0.997	31.2
		ESNFYDAEKTKNFLMEAK	0.997	31.1
		LLTQFLEHLVSEGSQDVHVHNALGK	0.997	30.9
		VKEPKVDSELIYAYAK	0.997	30.6
		LLTQFLEHLVSEGSQDVHVHNALGK	0.997	30.6
		ESNFYDAEKTKNFLMEAK	0.997	30.3
AT5G19760	Mitochondrial substrate carrier protein	ALCGLTAGAIGACVGSPADLALIR	0.997	124	0.038	ns	2.2
		ALCGLTAGAIGACVGSPADLALIR	0.997	120
		ALCGLTAGAIGACVGSPADLALIR	0.997	117
		ALCGLTAGAIGACVGSPADLALIR	0.997	106
		IQLGQGSAASITTNMLK	0.997	105
		ISADEGVLALWK	0.997	104
		IQLGQGSAASITTNMLK	0.997	103
		ALCGLTAGAIGACVGSPADLALIR	0.997	102
		ALCGLTAGAIGACVGSPADLALIR	0.997	101
		ALCGLTAGAIGACVGSPADLALIR	0.997	100
		ALCGLTAGAIGACVGSPADLALIR	0.997	91.3
		ISADEGVLALWK	0.997	90.7
		IQLGQGSAASITTNMLK	0.997	88.5
		IQLGQGSAASITTNMLKNEGVGAFYKGLSAGLLR	0.997	88.2
		ALCGLTAGAIGACVGSPADLALIR	0.997	87.3
		ISADEGVLALWK	0.997	84.4
		ISADEGVLALWK	0.997	82.4
		ISADEGVLALWK	0.997	81.6
		MQADNTLPLAQR	0.997	77.5
		MQADNTLPLAQR	0.997	74.4
		ISADEGVLALWK	0.997	74.2
		ISADEGVLALWKGCGPTVVR	0.997	73.8
		NYTNAFHALTR	0.997	73.3
		ISADEGVLALWK	0.997	71.3
		ISADEGVLALWK	0.997	71
		ALCGLTAGAIGACVGSPADLALIR	0.997	70.8
		MQADNTLPLAQR	0.997	70.7
		NYTNAFHALTR	0.997	70.5
		ISADEGVLALWK	0.997	68
		NYTNAFHALTR	0.997	67.8
		ISADEGVLALWK	0.997	67.2
		MQADNTLPLAQR	0.997	67
		NYTNAFHALTR	0.997	65.6
		MQADNTLPLAQR	0.997	65.5
		NYTNAFHALTR	0.997	65.2
		NYTNAFHALTR	0.997	64.8
		MQADNTLPLAQR	0.997	63.7
		ISADEGVLALWKGCGPTVVR	0.997	63.5
		MQADNTLPLAQR	0.997	63
		NYTNAFHALTR	0.997	62.8
		NYTNAFHALTR	0.997	62.4
		NYTNAFHALTR	0.997	62.3
		NYTNAFHALTR	0.997	62.3
		ISADEGVLALWK	0.997	62.2
		NYTNAFHALTR	0.997	62.2
		NYTNAFHALTR	0.997	61.3
		NYTNAFHALTR	0.997	61.1
		NYTNAFHALTR	0.997	60.6
		NYTNAFHALTR	0.997	59.7
		MQADNTLPLAQR	0.997	59.6
		ISADEGVLALWKGCGPTVVR	0.997	57.7
		MQADNTLPLAQR	0.997	55.1
		AIESNDGKPLPLYQK	0.997	54
		MQPDAQGKYPYTGSLDCAMK	0.997	53.2
		AIESNDGKPLPLYQK	0.997	52.4
		LGSFKLLTAK	0.997	52.2
		ISADEGVLALWKGCGPTVVR	0.997	52.2
		ISADEGVLALWKGCGPTVVR	0.997	52
		LGSFKLLTAK	0.997	50.5
		MQPDAQGKYPYTGSLDCAMK	0.997	50.1
		RNYTNAFHALTR	0.997	49.7
		AIESNDGKPLPLYQK	0.997	48.8
		MQPDAQGKYPYTGSLDCAMK	0.997	48.3
		MQPDAQGKYPYTGSLDCAMK	0.997	47.7
		AIESNDGKPLPLYQK	0.997	47.3
		AIESNDGKPLPLYQK	0.997	46.8
		AIESNDGKPLPLYQK	0.997	46.4
		MQPDAQGKYPYTGSLDCAMK	0.997	46
		ISADEGVLALWKGCGPTVVR	0.997	45.4
		MQPDAQGKYPYTGSLDCAMK	0.997	44.8
[truncated: 907 more rows]

## Sheet: H2O2 specific proteins
Accession #	Protein name	ANOVA (p-value)	FC 5 min	FC 20 min	RNA interaction (Marondedze et al., 2016 as + or in TAIR)
1. Metabolism
1.01 Amino acid
AT5G26780	Serine hydroxymethyltransferase 2	0.036	2.1	13
1.02 Nitrogen and sulfur
AT3G61440	Cysteine synthase C1	0.00074	ns	5
AT4G14880	O-acetylserine (thiol) lyase isoform A1)	0.015	0.1	7.9
1.03 Nucleotides
AT5G23300	Pyrimidine d	0.013	0.2	ns	+
AT3G09820	Adenosine kinase 1	0.0042	0.1	14	+
1.05 Sugars and polysaccharides
AT1G74790	Catalytics	0.045	5.7	4.6
1.06 Lipid and sterol
AT4G23850	AMP-dep. synthetase and ligase protein	0.017	0.5	ns
AT1G65290	Mitochondrial acyl carrier protein 2	0.044	2.9	ns	+
20.99 Others
AT3G47930	L-galactono-1,4-lactone dehydrogenase	0.019	0.2	ns
2. Energy
2.01 Glycolysis
AT1G79550	Phosphoglycerate kinase	0.0069	0.2	2	+
AT1G24180	Pyruvate dehydrogenase E1 comp. a-2	0.014	0.1	0.2
AT3G48000	Aldehyde dehydrogenase 2B4	0.022	4.3	7.1
2.07 Pentose phosphate
AT3G60750	Transketolase	0.0087	0.5	4.5
2.10 TCA pathway
AT2G20420	ATP citrate lyase	0.022	ns	5	+
AT5G08300	Succinyl-CoA ligase, alpha subunit	0.006	2.4	2.5
AT2G44350	Citrate synthase family protein	0.026	ns	5.9	+
AT1G65930	Cyt. NADP+-dep. isocitrate dehydrogenase	0.033	0.1	2.9	+
2.13 Respiration
AT3G03100	NADH:ubiquinone oxidoreductase,17.2kDa	0.0029	0.5	ns
2.20 E-transport
AT5G13430	Ubiquinol-cytochrome C reductase, Fe-S subunit	0.02	0.2	ns
AT3G14610	Cytochrome P450, 72A, polypeptide 7	0.0026	0.1	5.4
3. Cell growth/division
3.01 Cell growth
AT5G52240	Membrane steroid binding protein 1	0.02	0.1	7.5
3.19 Recombination/repair
AT1G10930	DNA helicase (RECQl4A)	0.0036	4.6	0.1
3.26 Growth regulators
AT3G44310	Nitrilase 1	0.023	2.9	ns	+
5. Protein synthesis
5.01 Ribosomal proteins
AT3G48930	Nucleic acid-binding, OB-fold-like protein	0.024	2.1	ns	+
AT3G10090	Nucleic acid-binding, OB-fold-like protein	0.027	ns	0.3	+
AT3G09200	Ribosomal protein L10	0.012	2.9	ns	+
AT1G23290	Ribosomal protein L18e/L15	0.017	ns	0.5	TAIR
AT4G02230	Ribosomal protein L19e	0.0089	ns	0.3	+
AT2G44120	Ribosomal protein L30/L7	0.027	ns	0.5	TAIR
AT5G56710	Ribosomal protein L31e	0.013	4.6	ns	TAIR
AT5G02960	Ribosomal protein S12/S23	0.016	2.3	ns	TAIR
AT3G60245	Zinc-binding ribosomal protein	0.036	2.4	ns	+
6. Protein destination and storage
6.01 Folding and stability
AT3G02530	Chaperonin 60 family protein	0.045	2.2	0.4	+
AT3G03960	Chaperonin 60 family protein	0.041	2.1	ns
AT3G52140	Tetratricopeptide repeat-containing protein	0.04	5.3	ns	+
7. Transporters
7.01 Ions
AT4G38580	Farnesylated protein 6	0.017	0.4	ns
AT3G15660	Glutaredoxin 4	0.011	ns	6
7.13 Lipids
AT1G27950	Glycosylphosphatidylinositol-anchored lipid protein transfer 1	0.027	16	44
7.22 Transport ATPases
AT1G07670	Endomembrane-type CA-ATPase 4	0.0026	0.1	5	+
AT4G39080	Vacuolar proton ATPase A3	0.0041	0.5	ns
AT3G58730	Vacuolar proton pump D subunit	0.044	0.4	ns	+
AT1G15500	TLC ATP/ADP transporter	0.0099	0.3	ns
AT4G28390	ADP/ATP carrier 3	0.014	0.1	ns
7.99 Others
AT5G60460	Preprotein translocase Sec, Sec61-b subunit	0.0081	4.7	4
AT3G51890	Clathrin light chain protein	0.019	ns	0.5	+
AT5G19760	Mitochondrial substrate carrier protein	0.038	ns	2.2
AT5G40810	Cytochrome C1	0.021	0.3	ns
8. Intracellular traffic
8.04 Intercellular traffic/mitochondrial (mit.)
AT3G49560	Mit. import inner membrane translocase Tim17	0.0031	0.1	ns
AT1G27390	Translocase outer membrane 20-2	0.0015	0.1	2.1
8.07 Vesicular
AT3G60600	Vesicle associated protein	0.051	ns	3
8.99 Others
AT4G34660	SH3 domain-containing protein	0.039	4.7	ns
9. Cell structure
9.16 Mitochondria
AT3G08950	Electron transport SCO1/SenC protein	0.045	0.1	4.3
10. Signal transduction
10.04 Mediators (G proteins)
AT5G59840	Ras-related small GTP-binding protein	0.0084	0.1	2.7
11. Disease/Defence
11.01 Resistance genes
AT3G57280	Transmembrane proteins 14C	0.014	0.1	ns
11.05 Stress responses
AT3G12500	Basic chitinase	0.035	ns	2.1	+
AT3G32980	Peroxidase superfamily protein	0.012	ns	3
AT4G36430	Peroxidase superfamily protein	0.015	0.1	ns
13. Unclassified
AT2G40765	Unknown protein	0.019	2	ns	+
AT2G46540	Unknown protein	0.033	ns	3.5	+
AT4G12590	Transmembrane protein, DUF106	0.033	0.3	ns
AT1G08480	Unknown protein	0.048	0.2	0.4	+
AT3G20370	TRAF-like family protein	0.0058	0.2	3
AT3G49720	Unknown protein	0.016	0.1	0.3
AT4G24330	DUF1682, unknown protein	0.0077	0.1	2.2
AT2G33585	Unknown protein	0.019	0.1	13

## Sheet: GO analysis
All H2O2 responsive proteins
GO accession	GO term type	GO description	# of proteins enriched	FDR	entries
GO:0009987	P	cellular process	48	7.5e-05	AT5G56710, AT3G44310, AT5G17770, AT2G44350, AT3G45030, AT5G59840, AT5G26780, AT3G11130, AT1G14850, AT3G60600, AT1G17745, AT4G28390, AT3G08950, AT5G02960, AT1G23290, AT3G14840, AT4G14960, AT3G47930, AT5G56030, AT1G61570, AT3G58730, AT3G03960, AT1G65290, AT4G23850, AT5G52240, AT3G10090, AT1G10930, AT5G19760, AT3G09200, AT4G14880, AT3G60245, AT5G23300, AT3G09820, AT3G08530, AT1G01100, AT3G61440, AT3…
GO:0008152	P	metabolic process	38	0.0089	AT5G56710, AT3G51800, AT3G44310, AT5G17770, AT2G44350, AT3G45030, AT5G26780, AT4G02230, AT1G17745, AT5G02960, AT1G23290, AT3G14840, AT5G56030, AT5G13430, AT3G58730, AT1G65930, AT3G03960, AT5G08300, AT4G23850, AT2G20420, AT3G10090, AT1G10930, AT3G09200, AT4G14880, AT3G60245, AT5G23300, AT3G09820, AT1G01100, AT3G61440, AT3G47930, AT1G14980, AT1G79550, AT3G48930, AT1G24180, AT3G04400, AT1G15120, AT1…
GO:0044237	P	cellular metabolic process	32	0.016	AT5G56710, AT3G44310, AT5G17770, AT2G44350, AT3G45030, AT5G26780, AT4G02230, AT1G17745, AT3G58730, AT1G23290, AT3G14840, AT5G56030, AT5G02960, AT3G03960, AT4G23850, AT3G10090, AT1G10930, AT3G09200, AT4G14880, AT3G60245, AT5G23300, AT3G09820, AT1G01100, AT3G61440, AT3G47930, AT1G14980, AT1G79550, AT3G48930, AT3G04400, AT1G15120, AT1G65290, AT2G44120
GO:0009058	P	biosynthetic process	22	0.016	AT5G56710, AT1G01100, AT3G45030, AT3G47930, AT4G02230, AT1G17745, AT3G58730, AT1G23290, AT5G02960, AT4G23850, AT3G10090, AT3G09200, AT4G14880, AT3G60245, AT5G23300, AT3G09820, AT3G44310, AT3G61440, AT3G48930, AT3G04400, AT1G65290, AT2G44120
GO:0044249	P	cellular biosynthetic process	22	0.01	AT5G56710, AT1G01100, AT3G45030, AT3G47930, AT4G02230, AT1G17745, AT3G58730, AT1G23290, AT5G02960, AT4G23850, AT3G10090, AT3G09200, AT4G14880, AT3G60245, AT5G23300, AT3G09820, AT3G44310, AT3G61440, AT3G48930, AT3G04400, AT1G65290, AT2G44120
GO:0050896	P	response to stimulus	18	0.028	AT1G10930, AT4G14880, AT5G56030, AT3G09200, AT3G02530, AT3G60750, AT4G38580, AT2G05710, AT4G36430, AT1G65930, AT3G32980, AT3G09820, AT5G09810, AT1G14980, AT3G61440, AT2G20420, AT3G12500, AT5G08300
GO:0044267	P	cellular protein metabolic process	16	0.033	AT3G10090, AT5G56710, AT3G48930, AT5G56030, AT3G09200, AT1G14980, AT3G60245, AT3G45030, AT3G04400, AT4G02230, AT3G03960, AT1G01100, AT2G44120, AT5G02960, AT1G23290, AT3G14840
GO:0051179	P	localization	16	0.00012	AT4G28390, AT5G60460, AT3G49560, AT4G27500, AT1G61570, AT5G59840, AT1G27950, AT3G11130, AT1G14850, AT5G19760, AT3G08530, AT3G60600, AT3G51890, AT3G08950, AT3G58730, AT1G27390
GO:0051234	P	establishment of localization	16	9e-05	AT4G28390, AT5G60460, AT3G49560, AT4G27500, AT1G61570, AT5G59840, AT1G27950, AT3G11130, AT1G14850, AT5G19760, AT3G08530, AT3G60600, AT3G51890, AT3G08950, AT3G58730, AT1G27390
GO:0006810	P	transport	16	9e-05	AT4G28390, AT5G60460, AT3G49560, AT4G27500, AT1G61570, AT5G59840, AT1G27950, AT3G11130, AT1G14850, AT5G19760, AT3G08530, AT3G60600, AT3G51890, AT3G08950, AT3G58730, AT1G27390
GO:0042221	P	response to chemical stimulus	13	0.0083	AT4G14880, AT5G56030, AT3G02530, AT3G60750, AT2G05710, AT1G65930, AT3G32980, AT3G09820, AT5G09810, AT3G61440, AT2G20420, AT3G12500, AT5G08300
GO:0006950	P	response to stress	12	0.04	AT1G10930, AT5G56030, AT3G09200, AT3G60750, AT4G38580, AT2G05710, AT1G65930, AT3G32980, AT5G09810, AT1G14980, AT3G61440, AT3G12500
GO:0006412	P	translation	12	0.0015	AT3G10090, AT5G56710, AT3G48930, AT3G09200, AT3G60245, AT3G45030, AT3G04400, AT4G02230, AT1G01100, AT2G44120, AT5G02960, AT1G23290
GO:0051641	P	cellular localization	9	0.00012	AT4G28390, AT1G61570, AT3G08530, AT3G11130, AT1G14850, AT5G19760, AT3G60600, AT3G51890, AT1G27390
GO:0051649	P	establishment of localization in cell	9	9e-05	AT4G28390, AT1G61570, AT3G08530, AT3G11130, AT1G14850, AT5G19760, AT3G60600, AT3G51890, AT1G27390
GO:0033036	P	macromolecule localization	9	7.5e-05	AT5G60460, AT3G49560, AT1G27950, AT5G59840, AT1G61570, AT3G11130, AT3G08530, AT3G51890, AT1G27390
GO:0046907	P	intracellular transport	9	7.5e-05	AT4G28390, AT1G61570, AT3G08530, AT3G11130, AT1G14850, AT5G19760, AT3G60600, AT3G51890, AT1G27390
GO:0042180	P	cellular ketone metabolic process	8	0.0083	AT4G14880, AT3G47930, AT1G65290, AT3G44310, AT3G61440, AT1G17745, AT5G26780, AT4G23850
GO:0019752	P	carboxylic acid metabolic process	8	0.008	AT4G14880, AT3G47930, AT1G65290, AT3G44310, AT3G61440, AT1G17745, AT5G26780, AT4G23850
GO:0006082	P	organic acid metabolic process	8	0.008	AT4G14880, AT3G47930, AT1G65290, AT3G44310, AT3G61440, AT1G17745, AT5G26780, AT4G23850
GO:0043436	P	oxoacid metabolic process	8	0.008	AT4G14880, AT3G47930, AT1G65290, AT3G44310, AT3G61440, AT1G17745, AT5G26780, AT4G23850
GO:0008104	P	protein localization	8	9.8e-05	AT5G60460, AT3G49560, AT1G61570, AT5G59840, AT3G11130, AT3G08530, AT3G51890, AT1G27390
GO:0045184	P	establishment of protein localization	8	9e-05	AT5G60460, AT3G49560, AT1G61570, AT5G59840, AT3G11130, AT3G08530, AT3G51890, AT1G27390
GO:0015031	P	protein transport	8	9e-05	AT5G60460, AT3G49560, AT1G61570, AT5G59840, AT3G11130, AT3G08530, AT3G51890, AT1G27390
GO:0034641	P	cellular nitrogen compound metabolic process	7	0.0023	AT4G14880, AT5G26780, AT5G23300, AT3G09820, AT3G44310, AT3G61440, AT1G17745
GO:0016053	P	organic acid biosynthetic process	7	0.00078	AT4G14880, AT3G47930, AT1G65290, AT3G44310, AT3G61440, AT1G17745, AT4G23850
GO:0046394	P	carboxylic acid biosynthetic process	7	0.00078	AT4G14880, AT3G47930, AT1G65290, AT3G44310, AT3G61440, AT1G17745, AT4G23850
GO:0010035	P	response to inorganic substance	7	9e-05	AT4G14880, AT3G02530, AT3G60750, AT2G05710, AT1G65930, AT2G20420, AT5G08300
GO:0010038	P	response to metal ion	7	7.5e-05	AT4G14880, AT3G02530, AT3G60750, AT2G05710, AT1G65930, AT2G20420, AT5G08300
GO:0046686	P	response to cadmium ion	7	5.4e-05	AT4G14880, AT3G02530, AT3G60750, AT2G05710, AT1G65930, AT2G20420, AT5G08300
GO:0065008	P	regulation of biological quality	6	0.028	AT1G10930, AT5G56030, AT5G52240, AT5G09810, AT3G44310, AT3G08950
GO:0044271	P	cellular nitrogen compound biosynthetic process	6	0.0038	AT4G14880, AT5G23300, AT3G09820, AT3G44310, AT3G61440, AT1G17745
GO:0006970	P	response to osmotic stress	5	0.018	AT3G60750, AT1G65930, AT2G05710, AT5G56030, AT3G09200
GO:0009651	P	response to salt stress	5	0.012	AT3G60750, AT1G65930, AT2G05710, AT5G56030, AT3G09200
GO:0070727	P	cellular macromolecule localization	5	0.0096	AT3G11130, AT3G51890, AT1G61570, AT3G08530, AT1G27390
GO:0034613	P	cellular protein localization	5	0.0083	AT3G11130, AT3G51890, AT1G61570, AT3G08530, AT1G27390
GO:0006091	P	generation of precursor metabolites and energy	5	0.0063	AT1G15120, AT1G79550, AT3G58730, AT5G17770, AT2G44350
GO:0005198	F	structural molecule activity	20	6e-15	AT3G10090, AT3G11130, AT5G56710, AT5G19770, AT3G48930, AT3G09200, AT2G29550, AT3G60245, AT3G45030, AT5G62690, AT3G04400, AT4G02230, AT5G09810, AT3G08530, AT1G01100, AT3G51890, AT2G44120, AT5G02960, AT1G23290, AT4G14960
GO:0005215	F	transporter activity	12	0.005	AT1G07670, AT5G19760, AT5G60460, AT3G49560, AT1G61570, AT1G15120, AT1G14850, AT1G15500, AT1G65290, AT4G28390, AT3G58730, AT1G27390
GO:0003735	F	structural constituent of ribosome	12	9.8e-08	AT3G10090, AT5G56710, AT3G48930, AT3G09200, AT3G60245, AT3G45030, AT3G04400, AT4G02230, AT1G01100, AT2G44120, AT5G02960, AT1G23290
GO:0016491	F	oxidoreductase activity	11	0.0093	AT5G17770, AT1G24180, AT3G48000, AT4G36430, AT3G47930, AT5G23300, AT1G65930, AT3G32980, AT3G03100, AT1G15120, AT1G17745
GO:0022857	F	transmembrane transporter activity	9	0.015	AT1G07670, AT5G19760, AT3G49560, AT1G61570, AT1G15120, AT1G15500, AT4G28390, AT3G58730, AT1G27390
GO:0022892	F	substrate-specific transporter activity	8	0.036	AT1G07670, AT5G60460, AT3G49560, AT1G61570, AT1G15120, AT1G65290, AT3G58730, AT1G27390
GO:0022804	F	active transmembrane transporter activity	7	0.013	AT1G07670, AT3G49560, AT1G61570, AT1G15500, AT4G28390, AT3G58730, AT1G27390
GO:0015399	F	primary active transmembrane transporter activity	5	0.0059	AT3G49560, AT1G07670, AT3G58730, AT1G61570, AT1G27390
GO:0015405	F	P-P-bond-hydrolysis-driven transmembrane transporter activity	5	0.0059	AT3G49560, AT1G07670, AT3G58730, AT1G61570, AT1G27390
GO:0005737	C	cytoplasm	66	4.4e-30	AT1G07670, AT5G56710, AT5G19770, AT5G17770, AT2G44350, AT3G48000, AT3G61440, AT3G45030, AT3G08530, AT5G26780, AT4G02230, AT3G60600, AT1G17745, AT4G28390, AT3G08950, AT5G02960, AT1G23290, AT5G08300, AT4G24330, AT4G14960, AT3G49720, AT5G56030, AT5G13430, AT3G15660, AT1G61570, AT3G58730, AT4G14880, AT1G15500, AT3G14610, AT2G40765, AT2G46540, AT1G65290, AT3G03100, AT1G08480, AT5G40810, AT3G10090, AT5…
GO:0043226	C	organelle	65	1e-24	AT1G07670, AT5G56710, AT5G19770, AT5G17770, AT2G44350, AT3G48000, AT3G61440, AT3G45030, AT3G08530, AT5G26780, AT4G02230, AT1G14850, AT3G60600, AT1G17745, AT4G28390, AT3G08950, AT5G02960, AT1G23290, AT5G08300, AT4G24330, AT4G14960, AT3G49720, AT5G56030, AT5G13430, AT3G15660, AT1G61570, AT3G58730, AT1G15500, AT3G14610, AT2G40765, AT2G46540, AT1G65290, AT3G03100, AT1G08480, AT5G40810, AT3G10090, AT5…
GO:0043227	C	membrane-bounded organelle	52	7.5e-15	AT1G07670, AT5G17770, AT2G44350, AT3G48000, AT3G61440, AT3G08530, AT5G26780, AT3G11130, AT1G14850, AT3G60600, AT1G17745, AT4G28390, AT3G08950, AT3G58730, AT5G08300, AT4G24330, AT3G49720, AT5G56030, AT5G13430, AT3G15660, AT1G61570, AT1G15500, AT3G14610, AT2G40765, AT2G46540, AT1G65290, AT3G03100, AT1G08480, AT5G40810, AT5G19760, AT3G09200, AT3G52140, AT4G12590, AT3G49560, AT3G60750, AT5G23300, AT1…
GO:0016020	C	membrane	39	7.9e-15	AT3G60600, AT5G59840, AT1G27950, AT4G02230, AT1G14850, AT3G20370, AT4G28390, AT3G58730, AT3G14840, AT3G49720, AT5G13430, AT5G60460, AT1G61570, AT1G65930, AT3G03960, AT2G40765, AT2G46540, AT3G03100, AT1G74790, AT1G08480, AT4G23850, AT5G40810, AT5G19760, AT3G09200, AT3G52140, AT3G49560, AT3G08530, AT1G01100, AT3G51890, AT3G57280, AT3G11130, AT3G02530, AT2G05710, AT4G39080, AT1G15120, AT3G32980, AT5…
GO:0044422	C	organelle part	33	1.1e-15	AT5G56710, AT5G19770, AT3G45030, AT5G62690, AT4G02230, AT1G14850, AT3G60600, AT4G28390, AT3G58730, AT1G23290, AT4G14960, AT3G49720, AT5G13430, AT1G61570, AT5G02960, AT2G40765, AT5G40810, AT3G10090, AT5G19760, AT3G09200, AT3G49560, AT3G60245, AT3G60750, AT3G51890, AT3G57280, AT3G48930, AT2G29550, AT4G39080, AT3G04400, AT1G15120, AT1G65290, AT2G44120, AT1G27390
GO:0005739	C	mitochondrion	29	7e-20	AT2G44350, AT3G48000, AT3G47930, AT4G28390, AT3G08950, AT5G08300, AT1G15120, AT3G15660, AT1G61570, AT1G15500, AT2G40765, AT2G46540, AT5G09810, AT3G03100, AT1G08480, AT5G40810, AT5G19760, AT3G49560, AT4G12590, AT5G23300, AT3G61440, AT5G26780, AT1G14980, AT1G24180, AT2G05710, AT5G13430, AT1G65290, AT2G20420, AT1G27390
GO:0032991	C	macromolecular complex	25	1.5e-10	AT5G56710, AT5G19770, AT3G45030, AT4G02230, AT1G14850, AT5G02960, AT1G23290, AT4G14960, AT5G13430, AT5G62690, AT2G40765, AT3G03100, AT5G40810, AT3G10090, AT3G09200, AT3G49560, AT3G60245, AT1G01100, AT3G51890, AT3G48930, AT2G29550, AT3G04400, AT1G15120, AT2G44120, AT1G27390
GO:0005886	C	plasma membrane	21	1.5e-10	AT3G11130, AT5G19760, AT3G49720, AT3G09200, AT5G60460, AT1G74790, AT2G05710, AT1G27950, AT5G59840, AT4G23850, AT4G02230, AT1G65930, AT1G14850, AT3G08530, AT1G01100, AT3G52140, AT3G51890, AT1G08480, AT3G58730, AT5G52240, AT3G14840
GO:0005829	C	cytosol	19	3.7e-12	AT3G10090, AT1G79550, AT5G56710, AT5G19770, AT3G48930, AT5G56030, AT1G24180, AT4G14880, AT3G60245, AT3G45030, AT3G04400, AT4G02230, AT3G09820, AT3G60600, AT1G17745, AT4G14960, AT2G44120, AT5G02960, AT1G23290
GO:0009536	C	plastid	18	0.00054	AT3G57280, AT5G19760, AT3G49720, AT3G47930, AT3G09200, AT3G52140, AT3G08950, AT3G49560, AT2G05710, AT3G08530, AT3G60750, AT5G23300, AT1G15500, AT1G08480, AT1G17745, AT4G28390, AT2G44120, AT1G27390
GO:0043228	C	non-membrane-bounded organelle	17	2.2e-09	AT3G10090, AT5G56710, AT5G19770, AT3G48930, AT3G09200, AT2G29550, AT3G60245, AT3G45030, AT5G62690, AT3G04400, AT4G02230, AT5G09810, AT1G01100, AT4G14960, AT2G44120, AT5G02960, AT1G23290
GO:0031090	C	organelle membrane	15	8.5e-09	AT3G57280, AT4G28390, AT3G49720, AT5G13430, AT3G49560, AT1G61570, AT4G39080, AT1G15120, AT5G19760, AT1G27390, AT3G60600, AT2G40765, AT3G51890, AT3G58730, AT5G40810
GO:0043234	C	protein complex	13	0.00013	AT4G14960, AT5G19770, AT5G13430, AT2G29550, AT3G49560, AT5G62690, AT1G15120, AT1G14850, AT2G40765, AT3G03100, AT3G51890, AT5G40810, AT1G27390
GO:0030529	C	ribonucleoprotein complex	12	5.4e-07	AT3G10090, AT5G56710, AT3G48930, AT3G09200, AT3G60245, AT3G45030, AT3G04400, AT4G02230, AT1G01100, AT2G44120, AT5G02960, AT1G23290
GO:0031975	C	envelope	12	9.6e-08	AT3G57280, AT5G19760, AT5G13430, AT3G49560, AT3G60750, AT1G61570, AT1G15120, AT1G14850, AT2G40765, AT4G28390, AT5G40810, AT1G27390
GO:0031967	C	organelle envelope	12	9.6e-08	AT3G57280, AT5G19760, AT5G13430, AT3G49560, AT3G60750, AT1G61570, AT1G15120, AT1G14850, AT2G40765, AT4G28390, AT5G40810, AT1G27390
GO:0005840	C	ribosome	12	2.7e-08	AT3G10090, AT5G56710, AT3G48930, AT3G09200, AT3G60245, AT3G45030, AT3G04400, AT4G02230, AT1G01100, AT2G44120, AT5G02960, AT1G23290
GO:0022626	C	cytosolic ribosome	12	3e-10	AT3G10090, AT5G56710, AT3G48930, AT3G09200, AT3G60245, AT3G45030, AT3G04400, AT4G02230, AT1G01100, AT2G44120, AT5G02960, AT1G23290
GO:0033279	C	ribosomal subunit	10	1.8e-07	AT3G10090, AT5G56710, AT3G48930, AT3G60245, AT3G45030, AT3G04400, AT4G02230, AT2G44120, AT5G02960, AT1G23290
GO:0019866	C	organelle inner membrane	10	2.2e-09	AT3G57280, AT5G19760, AT5G13430, AT3G49560, AT1G61570, AT1G15120, AT2G40765, AT4G28390, AT5G40810, AT1G27390
GO:0005740	C	mitochondrial envelope	9	2.6e-08	AT5G19760, AT5G13430, AT3G49560, AT1G61570, AT1G15120, AT2G40765, AT4G28390, AT5G40810, AT1G27390
GO:0031966	C	mitochondrial membrane	9	1.6e-08	AT5G19760, AT5G13430, AT3G49560, AT1G61570, AT1G15120, AT2G40765, AT4G28390, AT5G40810, AT1G27390
GO:0005743	C	mitochondrial inner membrane	9	3.5e-09	AT5G19760, AT5G13430, AT3G49560, AT1G61570, AT1G15120, AT2G40765, AT4G28390, AT5G40810, AT1G27390
GO:0005783	C	endoplasmic reticulum	8	7.1e-05	AT4G24330, AT1G07670, AT3G60600, AT5G17770, AT5G52240, AT4G12590, AT3G14610, AT4G27500
GO:0030312	C	external encapsulating structure	8	2.8e-05	AT3G10090, AT5G56710, AT5G17770, AT2G05710, AT4G36430, AT3G32980, AT5G19760, AT5G08300
GO:0005618	C	cell wall	8	2.7e-05	AT3G10090, AT5G56710, AT5G17770, AT2G05710, AT4G36430, AT3G32980, AT5G19760, AT5G08300
GO:0005773	C	vacuole	8	1.9e-05	AT2G44120, AT4G39080, AT3G11130, AT3G32980, AT3G60600, AT1G08480, AT3G58730, AT5G40810
GO:0015934	C	large ribosomal subunit	6	8.1e-05	AT5G56710, AT3G60245, AT3G04400, AT4G02230, AT2G44120, AT1G23290
GO:0022625	C	cytosolic large ribosomal subunit	6	1.5e-05	AT5G56710, AT3G60245, AT3G04400, AT4G02230, AT2G44120, AT1G23290
GO:0044455	C	mitochondrial membrane part	6	7.5e-07	AT1G15120, AT3G49560, AT5G13430, AT2G40765, AT5G40810, AT1G27390
GO:0005856	C	cytoskeleton	5	0.00045	AT2G29550, AT5G19770, AT4G14960, AT5G09810, AT5G62690
GO:0070469	C	respiratory chain	5	4.7e-05	AT5G13430, AT1G15120, AT3G03100, AT2G40765, AT5G40810
Legend
P	Biological process
F	Molecular function
C	Cellular localization

## Sheet: KEGG analysis
KEGG analysis on H2O2 responsive proteins
Pathway	Pathway ID	Protein accession
Phenylpropanoid biosynthesis	map00940	AT3G48000.1, AT3G32980.1, AT4G36430.1
Pyruvate metabolism	map00620	AT1G24180.1, AT3G48000.1
Styrene degradation	map00643	AT3G44310.1, AT3G44310.1
Amino sugar and nucleotide sugar metabolism	map00520	AT5G17770.1, AT3G12500.1
Methane metabolism	map00680	AT5G26780.3, AT1G17745.2
Aminobenzoate degradation	map00627	AT3G44310.1, AT3G44310.1
Histidine metabolism	map00340	AT3G48000.1, AT3G48000.1
Cysteine and methionine metabolism	map00270	AT3G61440.1, AT4G14880.1, AT3G61440.1, AT4G14880.1
beta-Alanine metabolism	map00410	AT3G48000.1, AT3G48000.1
Fatty acid degradation	map00071	AT3G48000.1, AT4G23850.1
Carbon fixation in photosynthetic organisms	map00710	AT3G60750.1, AT1G79550.1
Ascorbate and aldarate metabolism	map00053	AT3G47930.1, AT3G48000.1
Propanoate metabolism	map00640	AT2G20420.1, AT5G08300.1, AT2G20420.1
Glyoxylate and dicarboxylate metabolism	map00630	AT5G26780.3, AT2G05710.1, AT2G44350.2
Tryptophan metabolism	map00380	AT3G44310.1, AT3G44310.1, AT3G48000.1
Purine metabolism	map00230	AT4G39080.1, AT3G58730.1, AT1G07670.1, AT1G10930.1, AT5G56030.2, AT4G14960.2, AT5G62690.1, AT3G58730.1, AT4G27500.1, AT5G19770.1, AT4G39080.1, AT5G59840.1, AT1G07670.1, AT1G10930.1, AT5G56030.2, AT2G29550.1, AT3G09820.1
Nitrogen metabolism	map00910	AT5G17770.1, AT5G17770.1, AT3G44310.1
Oxidative phosphorylation	map00190	AT1G15120.2, AT5G13430.1, AT3G03100.1, AT3G03100.1
Carbon fixation pathways in prokaryotes	map00720	AT1G65930.1, AT2G05710.1, AT2G20420.1
Glycolysis / Gluconeogenesis	map00010	AT1G79550.1, AT3G48000.1, AT1G24180.1, AT3G48000.1
Glycine, serine and threonine metabolism	map00260	AT3G61440.1, AT4G14880.1, AT5G26780.3, AT1G17745.2, AT3G48000.1
Cyanoamino acid metabolism	map00460	AT3G44310.1, AT3G61440.1, AT4G14880.1, AT5G26780.3, AT3G44310.1, AT3G44310.1
Citrate cycle (TCA cycle)	map00020	AT1G65930.1, AT2G05710.1, AT2G44350.2, AT2G20420.1, AT1G24180.1, AT5G08300.1, AT2G20420.1
Biosynthesis of antibiotics	map01130	AT3G61440.1, AT4G14880.1, AT5G26780.3, AT1G17745.2, AT3G61440.1, AT4G14880.1, AT3G60750.1, AT1G65930.1, AT2G05710.1, AT2G44350.2, AT1G79550.1, AT2G20420.1, AT1G24180.1, AT3G48000.1, AT5G08300.1, AT2G20420.1
