# Supplementary material for: A Microsomal Proteomics View of H2O2- and ABA-Dependent Responses
Source: Proteomes. 2017 Aug 18;5(3):22. doi: 10.3390/proteomes5030022 (PMC5620539; doi:10.3390/proteomes5030022)
Supplement: Supplementary file 1 [file proteomes-05-00022-s001.zip › Table S3_ABA differentially expressed proteins and GO analysis.xls]

## Sheet: ABA responsive proteins
Accession number	Protein name	Peptide sequence	Best Peptide identification probability	Best Mascot Ion score	ANOVA (p-value)	FC 5 min	FC 20 min	RNA interactors (Marondedze et al., 2016 as + or in TAIR)
1. Metabolism
1.01 Amino acid
AT2G26400	Acireductone dioxygenase 3	LDADNYETDEELKR	0.997	80.5	0.035	3.9	6.8
		VIGDRNIDASA	0.997	30.8
		VIGDRNIDASA	0.997	30.2
AT4G34200	D-3-phosphoglycerate dehydrogenase 1	VLLDGSPESPLETITVQLSNVESK	0.997	83.4	0.017	0.5	ns
		LAVQLVAGGSGVK	0.997	79.4
		LAVQLVAGGSGVK	0.997	78.2
		LSEERVLLDGSPESPLETITVQLSNVESK	0.997	75.4
		IGEIPAVEEFVFLKL	0.997	75
		LAVQLVAGGSGVK	0.997	74.5
		LAVQLVAGGSGVK	0.997	74.4
		LSEERVLLDGSPESPLETITVQLSNVESK	0.997	74.1
		LAVQLVAGGSGVK	0.997	72.2
		LAVQLVAGGSGVK	0.997	71.2
		LSEERVLLDGSPESPLETITVQLSNVESK	0.997	70.2
		LSEERVLLDGSPESPLETITVQLSNVESK	0.997	69.9
		LSEERVLLDGSPESPLETITVQLSNVESK	0.997	68.9
		LSEERVLLDGSPESPLETITVQLSNVESK	0.997	68.4
		LSEERVLLDGSPESPLETITVQLSNVESK	0.997	68.2
		VLLDGSPESPLETITVQLSNVESK	0.997	67.4
		VLLDGSPESPLETITVQLSNVESK	0.997	64.7
		LAVQLVAGGSGVK	0.997	62.5
		LSEERVLLDGSPESPLETITVQLSNVESK	0.997	60.2
		LSEERVLLDGSPESPLETITVQLSNVESK	0.997	59.7
		LAVQLVAGGSGVKNAK	0.997	58.7
		ALDAGIVAQAALDVFTKEPPAKDSK	0.997	58.6
		LAVQLVAGGSGVKNAK	0.997	58.5
		LAVQLVAGGSGVK	0.997	58.1
		LAVQLVAGGSGVKNAK	0.997	57.8
		LAVQLVAGGSGVKNAK	0.997	57.8
		GGVIDEDALVR	0.997	57.1
		LAVQLVAGGSGVKNAK	0.997	54.6
		LAVQLVAGGSGVKNAK	0.997	54.3
		LSEERVLLDGSPESPLETITVQLSNVESK	0.997	53.6
		LAVQLVAGGSGVKNAK	0.997	53.6
		ALDAGIVAQAALDVFTKEPPAKDSK	0.997	52.5
		GGVIDEDALVR	0.997	52.2
		LSEERVLLDGSPESPLETITVQLSNVESK	0.997	51.8
		LAVQLVAGGSGVKNAK	0.997	51.6
		GGVIDEDALVR	0.997	50.6
		ILNDETFAK	0.997	45.2
		LSEERVLLDGSPESPLETITVQLSNVESK	0.997	44.3
		ALDAGIVAQAALDVFTKEPPAKDSK	0.997	44.1
		GIIEPISDVYVNLVNADFTAKQR	0.997	42.8
		GGVIDEDALVR	0.997	40.8
		ATDDLDTRLLR	0.997	40
		ALDAGIVAQAALDVFTKEPPAKDSK	0.997	38.9
		GGVIDEDALVR	0.997	38.5
		GGVIDEDALVR	0.997	38
		AMITKGIIEPISDVYVNLVNADFTAK	0.997	37.9
		LSEERVLLDGSPESPLETITVQLSNVESK	0.997	37.1
		GGVIDEDALVR	0.997	36.8
		ATDDLDTRLLR	0.997	36.6
		IGEIPAVEEFVFLKL	0.997	36.4
		LAVQLVAGGSGVKNAK	0.997	36.3
		LAVQLVAGGSGVKNAK	0.997	36
		LAVQLVAGGSGVKNAK	0.997	35.7
		ILNDETFAK	0.997	35.1
		ILNDETFAK	0.997	35.1
		LAVQLVAGGSGVKNAK	0.997	34.8
		ALDAGIVAQAALDVFTK	0.997	34.8
		ILNDETFAK	0.997	34.8
		ALDAGIVAQAALDVFTKEPPAKDSK	0.997	34.3
		ILNDETFAK	0.997	34
		GIIEPISDVYVNLVNADFTAKQR	0.997	33.3
		LAVQLVAGGSGVKNAK	0.997	33
		ILNDETFAK	0.991	32.3
		VIAHDPYAPADR	0.997	32
		ILNDETFAK	0.989	31.1
		ILNDETFAK	0.996	31.1
		LAVQLVAGGSGVKNAK	0.997	31.1
		ILNDETFAK	0.996	31
		ALDAGIVAQAALDVFTK	0.997	30.5
		ILNDETFAK	0.997	30.3
		ILNDETFAK	0.997	30.2
		ILNDETFAK	0.997	30.1
		ILNDETFAK	0.99	30
AT1G17745	D-3-phosphoglycerate dehydrogenase 2	GGVIDEDALVR	0.997	57.1	0.029	0.1	0.2	+
		GGVIDEDALVR	0.997	52.2
		GGVIDEDALVR	0.997	40.8
		GGVIDEDALVR	0.997	38.5
		GGVIDEDALVR	0.997	38
		GGVIDEDALVR	0.997	36.8
AT4G13940	S-adenosyl-L-homocysteine hydrolase	LVGVSEETTTGVKR	0.997	95.7	0.028	2.5	2	+
		LVGVSEETTTGVKR	0.997	89.2
		LVGVSEETTTGVKR	0.997	86.9
		NNAIVCNIGHFDNEIDMLGLETYPGVKR	0.997	85
		MKNNAIVCNIGHFDNEIDMLGLETYPGVKR	0.997	81.1
		NNAIVCNIGHFDNEIDMLGLETYPGVKR	0.997	79.2
		LVGVSEETTTGVKR	0.997	77.3
		LYQMQQNGTLLFPAINVNDSVTK	0.997	75.7
		LYQMQQNGTLLFPAINVNDSVTK	0.997	75.1
		LVGVSEETTTGVKR	0.997	75
		LVGVSEETTTGVKR	0.997	73.4
		LVGVSEETTTGVKR	0.997	72.7
		LVGVSEETTTGVKR	0.997	71.2
		LYQMQQNGTLLFPAINVNDSVTK	0.997	71.1
		NNAIVCNIGHFDNEIDMLGLETYPGVKR	0.997	70.4
		NNAIVCNIGHFDNEIDMLGLETYPGVKR	0.997	69.4
		LVGVSEETTTGVKR	0.997	69
		NNAIVCNIGHFDNEIDMLGLETYPGVKR	0.997	68.9
		LVGVSEETTTGVKR	0.997	68.6
		LVGVSEETTTGVKR	0.997	68.5
		NNAIVCNIGHFDNEIDMLGLETYPGVKR	0.997	68.4
		NNAIVCNIGHFDNEIDMLGLETYPGVKR	0.997	68.1
		LVGVSEETTTGVKR	0.997	67.9
		VKDMSQADFGRLELELAEVEMPGLMACR	0.997	67.4
		LYQMQQNGTLLFPAINVNDSVTK	0.997	65.6
		LVGVSEETTTGVKR	0.997	65.2
		MKNNAIVCNIGHFDNEIDMLGLETYPGVKR	0.997	64.9
		MKNNAIVCNIGHFDNEIDMLGLETYPGVKR	0.997	64.4
		VKDMSQADFGRLELELAEVEMPGLMACR	0.997	64.3
		LYQMQQNGTLLFPAINVNDSVTK	0.997	63.2
		VKDMSQADFGRLELELAEVEMPGLMACR	0.997	62.5
		LVGVSEETTTGVKR	0.997	61.2
		NNAIVCNIGHFDNEIDMLGLETYPGVKR	0.997	57.8
		MKNNAIVCNIGHFDNEIDMLGLETYPGVKR	0.997	57.1
		MKNNAIVCNIGHFDNEIDMLGLETYPGVKR	0.997	52.2
		MKNNAIVCNIGHFDNEIDMLGLETYPGVKR	0.997	51.9
		SKFDNLYGCR	0.997	46.2
		MKNNAIVCNIGHFDNEIDMLGLETYPGVKR	0.997	45.3
		LYQMQQNGTLLFPAINVNDSVTK	0.997	44.7
		LVGVSEETTTGVK	0.997	44.7
		VKDMSQADFGRLELELAEVEMPGLMACR	0.997	44.3
		HLDEKVALLHLGK	0.997	43
		SKFDNLYGCR	0.997	42.7
		SKFDNLYGCR	0.997	42.7
		HLDEKVALLHLGK	0.997	42.3
		SKFDNLYGCR	0.997	42.3
		HLDEKVALLHLGK	0.997	39.5
		HLDEKVALLHLGK	0.997	39.5
		HLDEKVALLHLGK	0.997	38.8
		HLDEKVALLHLGK	0.997	38.6
		HLDEKVALLHLGK	0.997	38.1
		SKFDNLYGCR	0.997	37.8
		SKFDNLYGCR	0.997	37.8
		VKDMSQADFGRLELELAEVEMPGLMACR	0.997	37.7
		HLDEKVALLHLGK	0.997	37.5
		HLDEKVALLHLGK	0.997	37.2
		HLDEKVALLHLGK	0.997	36.9
		SKFDNLYGCR	0.997	36.6
		HLDEKVALLHLGK	0.997	35.8
		HLDEKVALLHLGK	0.997	35.4
		SKFDNLYGCR	0.997	35.3
		SKFDNLYGCR	0.997	34.8
		HLDEKVALLHLGK	0.997	34
		HLDEKVALLHLGK	0.997	33.5
		SKFDNLYGCR	0.997	32.1
		HLDEKVALLHLGKLGAR	0.997	31.7
		LSKDQSDYVSIPIEGPYKPPHYRY	0.997	30.9
1.02 Nitrogen and sulfur
AT3G17820	Glutamine synthetase 1.3	RLTGKHETADINTFSWGVANR	0.997	72.2	0.023	3.7	3.5
		RLTGKHETADINTFSWGVANR	0.997	72.2
		LTGKHETADINTFSWGVANR	0.997	69.3
		RLTGKHETADINTFSWGVANR	0.997	68.8
		RLTGKHETADINTFSWGVANR	0.997	65.8
		LTGKHETADINTFSWGVANR	0.997	65.6
		LTGKHETADINTFSWGVANRGASVR	0.997	62.1
		RLTGKHETADINTFSWGVANR	0.997	61.7
		IFSHPDVAKEEPWYGIEQEYTLMQK	0.997	56.2
		LTGKHETADINTFSWGVANR	0.997	53.3
		TMRNDGGLEVIKK	0.997	53.2
		LTGKHETADINTFSWGVANRGASVR	0.997	53
		LTGKHETADINTFSWGVANR	0.997	53
		LTGKHETADINTFSWGVANRGASVR	0.997	50.3
		TMRNDGGLEVIKK	0.997	48.6
		LTGKHETADINTFSWGVANR	0.997	48.6
		LTGKHETADINTFSWGVANRGASVR	0.997	47.9
		KGNNILVMCDAYTPAGDPIPTNKR	0.997	47.2
		LTGKHETADINTFSWGVANRGASVR	0.997	47
		LTGKHETADINTFSWGVANRGASVR	0.997	47
		IFSHPDVAKEEPWYGIEQEYTLMQK	0.997	46.9
		LTGKHETADINTFSWGVANRGASVR	0.997	46.8
		TMRNDGGLEVIKK	0.997	46.6
		TLPGPVTDPSKLPK	0.997	46.1
		LTGKHETADINTFSWGVANR	0.997	45.3
		KGNNILVMCDAYTPAGDPIPTNKR	0.997	44.6
		LTGKHETADINTFSWGVANR	0.997	44
		TLPGPVTDPSKLPK	0.997	43.7
		TLPGPVTDPSKLPK	0.997	43.6
		TLPGPVTDPSKLPK	0.997	43.6
		KGNNILVMCDAYTPAGDPIPTNKR	0.997	43.4
		LTGKHETADINTFSWGVANRGASVR	0.997	42.3
		TLPGPVTDPSKLPK	0.996	41.4
		GNNILVMCDAYTPAGDPIPTNKR	0.997	40.7
		TLPGPVTDPSKLPK	0.997	40.7
		IFSHPDVAKEEPWYGIEQEYTLMQK	0.997	36.8
		TLPGPVTDPSKLPK	0.997	36.8
		LQLKHKEHIAAYGEGNER	0.997	34.9
		TLPGPVTDPSKLPK	0.997	33.2
		TLPGPVTDPSKLPK	0.954	32.5
		TLPGPVTDPSKLPK	0.975	31
		RLTGKHETADINTFSWGVANR	0.997	30.7
		IFSHPDVAKEEPWYGIEQEYTLMQK	0.997	30.3
		IFSHPDVAKEEPWYGIEQEYTLMQK	0.997	30.2
1.05 Sugars and polysaccharides
AT5G17770	NADH cytochrome B5 reductase 1	AFGMLAGGSGITPMFQVAR	0.997	74.7	0.046	2.3	2.3	+
		AFGMLAGGSGITPMFQVAR	0.997	74.3
		FVFELPTSTSVLGLPIGQHISCR	0.997	72.2
		AFGMLAGGSGITPMFQVAR	0.997	71.6
		AFGMLAGGSGITPMFQVAR	0.997	69.2
		AFGMLAGGSGITPMFQVAR	0.997	63.4
		AFGMLAGGSGITPMFQVAR	0.997	61.8
		GKDGQGEDVIKPYTPTTLDSDVGRFELVIK	0.997	55.2
		AFGMLAGGSGITPMFQVAR	0.997	48.9
		AFGMLAGGSGITPMFQVAR	0.997	48.1
		EMIQTHCPAPASDIQILR	0.997	46.4
		GKDGQGEDVIKPYTPTTLDSDVGRFELVIK	0.997	46.4
		HQLSHNVAKFVFELPTSTSVLGLPIGQHISCR	0.997	43.4
		EMIQTHCPAPASDIQILR	0.997	43.2
		FVFELPTSTSVLGLPIGQHISCR	0.997	42.2
		GKDGQGEDVIKPYTPTTLDSDVGRFELVIK	0.997	41.4
		EMIQTHCPAPASDIQILR	0.997	41
		GKDGQGEDVIKPYTPTTLDSDVGRFELVIK	0.997	40.8
		FVFELPTSTSVLGLPIGQHISCR	0.997	39.6
		GKDGQGEDVIKPYTPTTLDSDVGRFELVIK	0.997	37.6
		EMIQTHCPAPASDIQILR	0.997	37.5
		GKDGQGEDVIKPYTPTTLDSDVGRFELVIK	0.997	37.3
		GKDGQGEDVIKPYTPTTLDSDVGRFELVIK	0.997	36.1
		EMIQTHCPAPASDIQILR	0.997	35.6
		EMIQTHCPAPASDIQILR	0.997	35.1
		EMIQTHCPAPASDIQILR	0.997	34.7
		EMIQTHCPAPASDIQILR	0.997	34.6
		GKDGQGEDVIKPYTPTTLDSDVGRFELVIK	0.997	34.1
		GKDGQGEDVIKPYTPTTLDSDVGRFELVIK	0.997	33.2
		EMIQTHCPAPASDIQILR	0.997	32.3
		FVFELPTSTSVLGLPIGQHISCR	0.997	32.2
		GKDGQGEDVIKPYTPTTLDSDVGRFELVIK	0.997	32.1
		EMIQTHCPAPASDIQILR	0.997	31.1
		GKDGQGEDVIKPYTPTTLDSDVGRFELVIK	0.997	30.8
1.06 Lipid and sterol
AT3G15730	Phospholipase D a 1	SIDGGAAAGFPESPEAAAEAGLVSGKDNIIDR	0.997	71.8	0.014	3.2	3.8
		SIDGGAAAGFPESPEAAAEAGLVSGKDNIIDR	0.997	55.8
		SIDGGAAAGFPESPEAAAEAGLVSGKDNIIDR	0.997	46.5
		SIDGGAAAGFPESPEAAAEAGLVSGKDNIIDR	0.997	43.9
		ILGTKSDYLPPILTT	0.997	37.4
		ILGTKSDYLPPILTT	0.997	37.3
		VSLYQDAHIPDNFVPR	0.997	36.2
		SIDGGAAAGFPESPEAAAEAGLVSGKDNIIDR	0.997	35.9
		SIDGGAAAGFPESPEAAAEAGLVSGKDNIIDR	0.997	32.9
		ILGTKSDYLPPILTT	0.997	30.8
2. Energy
2.01 Glycolysis
AT2G01140	Aldolase superfamily protein	ASPETVADFTLTMLK	0.997	91.9	0.0075	5	5.1
		ASPETVADFTLTMLK	0.997	81.4
		ASPETVADFTLTMLK	0.997	75.4
		YAAISQDNGLVPIVEPEILLDGDHPIER	0.997	72.9
		ASPETVADFTLTMLK	0.997	72.7
		YAAISQDNGLVPIVEPEILLDGDHPIER	0.997	70.8
		SIASPGRGILAIDESNATCGKR	0.997	68.6
		SIASPGRGILAIDESNATCGKR	0.997	68
		SIASPGRGILAIDESNATCGKR	0.997	67.4
		ASPETVADFTLTMLK	0.997	64.4
		YAAISQDNGLVPIVEPEILLDGDHPIER	0.997	62.8
		SIASPGRGILAIDESNATCGKR	0.997	61.1
		SIASPGRGILAIDESNATCGKR	0.997	57.3
		SIASPGRGILAIDESNATCGKR	0.997	56.9
		SIASPGRGILAIDESNATCGKR	0.997	53.7
		SIASPGRGILAIDESNATCGKR	0.997	49.4
		YAAISQDNGLVPIVEPEILLDGDHPIER	0.997	41.5
		LASIGLDNTEDNRQAYR	0.997	39.8
		LASIGLDNTEDNRQAYR	0.997	38.8
		LASIGLDNTEDNRQAYR	0.997	37.1
		LASIGLDNTEDNRQAYR	0.997	37
		ASPETVADFTLTMLK	0.997	35.8
		ASPETVADFTLTMLK	0.997	35.7
		LASIGLDNTEDNRQAYR	0.997	35.4
		LASIGLDNTEDNRQAYR	0.997	35.2
		LASIGLDNTEDNRQAYR	0.997	34.9
		LASIGLDNTEDNRQAYR	0.997	31.8
		LASIGLDNTEDNRQAYR	0.997	31.4
		LASIGLDNTEDNRQAYR	0.997	30.6
AT5G43940	GroES-like zinc-binding dehydrogenase	SATGVGIMMNDRK	0.997	64.7	0.014	4.5	5.2	+
		SATGVGIMMNDRK	0.997	64.1
		SATGVGIMMNDRK	0.997	60.1
		SATGVGIMMNDRK	0.997	58
		SATGVGIMMNDRK	0.997	57.3
		SATGVGIMMNDRK	0.997	56.5
		SATGVGIMMNDRK	0.997	54.8
		SATGVGIMMNDRK	0.997	52.8
		SATGVGIMMNDRK	0.997	51.1
		SATGVGIMMNDRK	0.997	46
		SATGVGIMMNDRK	0.997	41.2
2.02 Gluconeogenesis
AT4G34870	Rotamase cyclophilin 5	IEMELFADTTPNTAENFR	0.997	78.3	0.0015	3.1	2.7	+
		VFFDMSLSGTPIGR	0.997	76.8
		IEMELFADTTPNTAENFR	0.997	75.1
		IEMELFADTTPNTAENFR	0.997	73
		VFFDMSLSGTPIGR	0.997	68.6
		VFFDMSLSGTPIGR	0.997	66.1
		IEMELFADTTPNTAENFR	0.997	61.3
		HTGAGILSMANSGPNTNGSQFFICTDKTSWLDGKHVVFGQVVK	0.997	60.1
		VIPGFMCQGGDFTAK	0.997	53.1
		VIPGFMCQGGDFTAK	0.997	49.5
		VIPGFMCQGGDFTAK	0.997	49.1
		VIPGFMCQGGDFTAK	0.997	48
		HTGAGILSMANSGPNTNGSQFFICTDKTSWLDGKHVVFGQVVK	0.997	47.7
		VIPGFMCQGGDFTAK	0.997	46.6
		VIPGFMCQGGDFTAK	0.997	45.5
		VIPGFMCQGGDFTAK	0.997	43.8
		VFFDMSLSGTPIGR	0.997	41.8
		VIPGFMCQGGDFTAK	0.997	38.2
		VIPGFMCQGGDFTAK	0.997	36.5
		VIPGFMCQGGDFTAK	0.997	35
		LGKPLHFKGSIFHR	0.997	33.7
		LGKPLHFKGSIFHR	0.997	33.6
		LGKPLHFKGSIFHR	0.997	32.6
		LGKPLHFKGSIFHR	0.997	31.4
		LGKPLHFKGSIFHR	0.997	30.2
2.10 TCA pathway
AT2G05710	Aconitase 3	SGEDADTLGLTGHER	0.997	72.3	0.035	8	9.9	+
		VLLQDFTGVPAVVDLACMR	0.997	71.6
		VLLQDFTGVPAVVDLACMR	0.997	65.1
		ILLESAIR	0.99	50.1
		ILLESAIR	0.99	49.8
		ILLESAIR	0.99	46.2
		ILLESAIR	0.99	45.7
		ILLESAIR	0.99	45.6
		ILLESAIR	0.99	42.8
		VDKLPYSIR	0.997	42.8
		ILLESAIR	0.99	42.1
		SGEDADTLGLTGHER	0.997	42
		TVHIPSGEKLSVFDAAMR	0.997	41.9
		ILLESAIR	0.99	41.6
		ILLESAIR	0.99	41.5
		VGFKGFAIPK	0.997	40.8
		VGFKGFAIPK	0.997	38.2
		KACDLGLQVKPWIK	0.997	37.1
		TVHIPSGEKLSVFDAAMR	0.997	36.8
		ILLESAIR	0.99	36.3
		TVHIPSGEKLSVFDAAMR	0.997	35.6
		VGFKGFAIPK	0.997	35.6
		VGFKGFAIPK	0.997	34.4
		TVHIPSGEKLSVFDAAMR	0.997	34.3
		VGFKGFAIPK	0.997	34.3
		VGFKGFAIPK	0.997	33
		VGFKGFAIPK	0.997	32.9
		KACDLGLQVKPWIK	0.997	32.9
		VDKLPYSIR	0.997	32.7
		VGFKGFAIPK	0.997	32.2
		KACDLGLQVKPWIK	0.997	30.9
		KACDLGLQVKPWIK	0.997	30.1
		KACDLGLQVKPWIK	0.997	30
2.13 Respiration
AT1G15120	Ubiquinol-cytochrome C reductase hinge	CVKPLLEYQACVK	0.997	61.7	0.041	15	11	+
		CVKPLLEYQACVKR	0.997	59.9
		CVKPLLEYQACVKR	0.997	58.2
		CVKPLLEYQACVKR	0.997	55.6
		CVKPLLEYQACVKR	0.997	50.4
		CVKPLLEYQACVKR	0.997	46.8
		CVKPLLEYQACVKR	0.997	46.6
		CVKPLLEYQACVKR	0.997	46.1
		CVKPLLEYQACVKR	0.997	45.3
		CVKPLLEYQACVKR	0.997	44.2
		CVKPLLEYQACVKR	0.997	43.7
		CVKPLLEYQACVKR	0.997	41.7
		CVKPLLEYQACVKR	0.997	39.9
		IQGDDSGHKHCTGQYFDYWQCIDKCVAPK	0.997	36.5
		IQGDDSGHKHCTGQYFDYWQCIDKCVAPK	0.997	35.2
		IQGDDSGHKHCTGQYFDYWQCIDKCVAPK	0.997	34.4
		IQGDDSGHKHCTGQYFDYWQCIDKCVAPK	0.997	34.1
		IQGDDSGHKHCTGQYFDYWQCIDKCVAPK	0.997	33.8
		IQGDDSGHKHCTGQYFDYWQCIDKCVAPK	0.997	33.6
		CVKPLLEYQACVK	0.997	32.2
		CVKPLLEYQACVK	0.997	30.8
AT2G33220	GRIM-19 protein	DMPLLQDGPPPGGFAPVR	0.997	75	0.017	2.9	7.1
		DMPLLQDGPPPGGFAPVR	0.997	71.9
		YLEYEADVMKDVPGWKVGENVYNSGR	0.997	69.2
		YLEYEADVMKDVPGWKVGENVYNSGR	0.997	68.4
		YLEYEADVMKDVPGWK	0.997	65.3
		DMPLLQDGPPPGGFAPVR	0.997	62.1
		DMPLLQDGPPPGGFAPVR	0.997	59.4
		YLEYEADVMKDVPGWKVGENVYNSGR	0.997	50.6
		DMPLLQDGPPPGGFAPVR	0.997	37.7
3. Cell growth/division
3.99 Others
AT5G43070	WPP domain protein 1	DAVINRLIETLSTESILSKR	0.997	75.7	0.042	0.4	0.2
		DAVINRLIETLSTESILSKR	0.997	62
		DAVINRLIETLSTESILSKR	0.996	61.4
		DAVINRLIETLSTESILSKR	0.997	60.1
		DAVINRLIETLSTESILSKR	0.993	57.3
		DAVINRLIETLSTESILSKR	0.997	55.9
		DAVINRLIETLSTESILSKR	0.996	52.2
		DAVINRLIETLSTESILSKR	0.992	51.9
		DAVINRLIETLSTESILSKR	0.991	50.8
		DAVINRLIETLSTESILSKR	0.997	42.9
4. Transcription
4.22 mRNA processing
AT2G18740	Small nuclear ribonucleoprotein	ILLKGDNITLMMNTGK	0.997	70.5	0.02	7.7	4.3	+
		ILLKGDNITLMMNTGK	0.997	67.1
		ILLKGDNITLMMNTGK	0.997	35.6
4.31 RNA transport
AT5G40480	Embryo defective 3012	SGTVIYHEESPRTPSPFMEYVKR	0.997	31.5	0.0084	5.6	7.9	TAIR
AT1G14850	Nucleoporin 155	RRDDLSQAVLQAK	0.997	60.2	0.0058	0.1	0.2	+
		RRDDLSQAVLQAK	0.997	48.8
		RRDDLSQAVLQAK	0.997	47.7
		RRDDLSQAVLQAK	0.997	42
		RRDDLSQAVLQAK	0.997	40.6
		RRDDLSQAVLQAK	0.997	34.6
		RRDDLSQAVLQAK	0.997	33.6
5. Protein synthesis
5.01 Ribosomal proteins
AT1G08360	Ribosomal protein L1p/L10e	MKICMLGDAQHVEEAEK	0.997	66.8	0.037	3.1	ns	+
		MKICMLGDAQHVEEAEK	0.997	56.6
		MKICMLGDAQHVEEAEK	0.997	55.6
		YHAFLASESVIK	0.997	48.5
		KYHAFLASESVIK	0.997	48.4
		MKICMLGDAQHVEEAEK	0.997	47.7
		KYHAFLASESVIK	0.997	46.9
		YHAFLASESVIK	0.997	44.6
		FSGSVKLPHIPRPK	0.997	43.9
		YHAFLASESVIK	0.997	43.5
		KYHAFLASESVIK	0.997	43.2
		AGKFPTLVSHQESLESK	0.997	42.7
		FSGSVKLPHIPRPK	0.997	42.3
		FSGSVKLPHIPRPK	0.997	40.5
		FSGSVKLPHIPRPK	0.997	40.1
		MKICMLGDAQHVEEAEK	0.997	39.8
		AGKFPTLVSHQESLESK	0.997	39.6
		KYHAFLASESVIK	0.997	38.6
		STMGPPQRIF	0.997	37.4
		KYHAFLASESVIK	0.997	35.5
		FSGSVKLPHIPRPK	0.997	34.8
		KYHAFLASESVIK	0.997	34.8
		STMGPPQRIF	0.997	34.6
		YHAFLASESVIK	0.997	34.6
		MKICMLGDAQHVEEAEK	0.997	34.4
		LQSEAVREAITTITGKSEAK	0.997	33.6
		STMGPPQRIF	0.997	32.7
		STMGPPQRIF	0.997	32.5
		FSGSVKLPHIPRPK	0.997	31.8
		KYHAFLASESVIKQIPR	0.997	31.8
		KYHAFLASESVIK	0.997	31.8
		LQSEAVREAITTITGKSEAK	0.997	31.6
		KYHAFLASESVIKQIPR	0.997	31.4
		FSGSVKLPHIPRPK	0.997	31.2
		AGKFPTLVSHQESLESKVNETK	0.997	30.9
		AGKFPTLVSHQESLESK	0.997	30.3
		AGKFPTLVSHQESLESKVNETK	0.997	30.2
		LLGPGLNK	0.99	30
AT4G10450	Ribosomal protein L6	KFLDGIYVSEK	0.997	62	0.00092	12	>0.1	TAIR
		KFLDGIYVSEK	0.997	61.3
		KFLDGIYVSEK	0.997	59.7
		KFLDGIYVSEK	0.997	54.5
		FLDGIYVSEK	0.997	54
		FLDGIYVSEK	0.997	52.3
		KFLDGIYVSEK	0.997	52
		FLDGIYVSEK	0.997	51.6
		KFLDGIYVSEK	0.997	49.2
		FLDGIYVSEK	0.997	47.5
		FLDGIYVSEK	0.997	44.9
		KVEMLDGVKIVR	0.997	43.5
		KVEMLDGVKIVR	0.997	36.1
		KFLDGIYVSEK	0.996	35.5
		TALSHVDNLIAGVTQGFLYR	0.997	33.4
AT5G08180	Ribosomal protein L7Ae	LKTDYEQVSDDIKELATSVI	0.997	73.5	0.022	11	8.7	TAIR
		LKTDYEQVSDDIKELATSVI	0.997	68.2
		LKTDYEQVSDDIKELATSVI	0.997	65.9
		LKTDYEQVSDDIKELATSVI	0.997	64.2
		LKTDYEQVSDDIKELATSVI	0.997	58.3
AT3G04400	Ribosomal protein L14p	MSLGLPVAATVNCADNTGAK	0.997	87.6	0.016	3.5	2.6	TAIR
		MSLGLPVAATVNCADNTGAK	0.997	84.6
		MSLGLPVAATVNCADNTGAK	0.997	84.2
		MSLGLPVAATVNCADNTGAK	0.997	81.6
		GEMKGSAITGPIGKECADLWPR	0.997	80.8
		MSLGLPVAATVNCADNTGAK	0.997	79.1
		MSLGLPVAATVNCADNTGAK	0.997	79.1
		MSLGLPVAATVNCADNTGAK	0.997	78.1
		MSLGLPVAATVNCADNTGAK	0.997	77.1
		MSLGLPVAATVNCADNTGAK	0.997	76.8
		MSLGLPVAATVNCADNTGAK	0.997	76.6
		MSLGLPVAATVNCADNTGAK	0.997	74.1
		MSLGLPVAATVNCADNTGAK	0.997	72.9
		MSLGLPVAATVNCADNTGAK	0.997	71
		MSLGLPVAATVNCADNTGAKNLYIISVK	0.997	68
		GSAITGPIGKECADLWPR	0.997	66.8
		GEMKGSAITGPIGKECADLWPR	0.997	65.5
		MSLGLPVAATVNCADNTGAKNLYIISVK	0.997	65.4
		LNRLPSACVGDMVMATVKK	0.997	64.4
		GEMKGSAITGPIGKECADLWPR	0.997	62.7
		GEMKGSAITGPIGKECADLWPR	0.997	62.5
		GEMKGSAITGPIGK	0.997	61.5
		MSLGLPVAATVNCADNTGAKNLYIISVK	0.997	61.4
		LNRLPSACVGDMVMATVK	0.997	61.2
		MSLGLPVAATVNCADNTGAKNLYIISVK	0.997	58
		LNRLPSACVGDMVMATVKK	0.997	57.7
		GEMKGSAITGPIGKECADLWPR	0.997	57.2
		LNRLPSACVGDMVMATVK	0.997	56.4
		LNRLPSACVGDMVMATVK	0.997	56.4
		GEMKGSAITGPIGKECADLWPR	0.997	55.8
		LNRLPSACVGDMVMATVK	0.997	55.7
		LNRLPSACVGDMVMATVKK	0.997	55.5
		GEMKGSAITGPIGKECADLWPR	0.997	55
		MSLGLPVAATVNCADNTGAKNLYIISVK	0.997	54.2
		LNRLPSACVGDMVMATVKK	0.997	53.9
		RKDGVFMYFEDNAGVIVNPK	0.997	53.9
		MSLGLPVAATVNCADNTGAKNLYIISVK	0.997	53.7
		GEMKGSAITGPIGK	0.997	52.9
		LNRLPSACVGDMVMATVK	0.997	52
		GEMKGSAITGPIGK	0.997	51.9
		LNRLPSACVGDMVMATVKK	0.997	51.9
		GEMKGSAITGPIGK	0.997	51.8
		LNRLPSACVGDMVMATVKK	0.997	51.6
		GEMKGSAITGPIGKECADLWPR	0.997	51.5
		MSLGLPVAATVNCADNTGAKNLYIISVK	0.997	50.4
		MSLGLPVAATVNCADNTGAKNLYIISVK	0.997	49.9
		LNRLPSACVGDMVMATVKK	0.997	49.8
		MSLGLPVAATVNCADNTGAKNLYIISVK	0.997	49.1
		LNRLPSACVGDMVMATVKK	0.997	49
		RKDGVFMYFEDNAGVIVNPK	0.997	48.7
		MSLGLPVAATVNCADNTGAKNLYIISVK	0.997	48.6
		MSLGLPVAATVNCADNTGAKNLYIISVK	0.997	48.3
		LNRLPSACVGDMVMATVK	0.997	48
		GEMKGSAITGPIGK	0.997	48
		KKVLPAVIVR	0.997	47.5
		KKVLPAVIVR	0.997	47.1
		GEMKGSAITGPIGKECADLWPR	0.997	46.1
		LNRLPSACVGDMVMATVKK	0.997	46
		LNRLPSACVGDMVMATVK	0.997	45.6
		LNRLPSACVGDMVMATVKK	0.997	45.2
		LNRLPSACVGDMVMATVK	0.997	45.2
		KKVLPAVIVR	0.997	45.1
		KKVLPAVIVR	0.997	43.9
		GSAITGPIGKECADLWPR	0.997	42.6
		GSAITGPIGKECADLWPR	0.997	42.5
		MSLGLPVAATVNCADNTGAKNLYIISVK	0.997	42.3
		NLYIISVK	0.99	42.1
		LNRLPSACVGDMVMATVKK	0.997	41.9
		GSAITGPIGKECADLWPR	0.997	41.9
		KKVLPAVIVR	0.997	41.6
		LNRLPSACVGDMVMATVKK	0.997	41.5
		NLYIISVK	0.99	41.3
		NLYIISVK	0.99	40.8
		GSAITGPIGKECADLWPR	0.997	40.7
		LNRLPSACVGDMVMATVK	0.997	40.7
		NLYIISVK	0.99	39.8
		NLYIISVK	0.99	39.2
		GSAITGPIGKECADLWPR	0.997	38.8
		GSAITGPIGKECADLWPR	0.997	38.1
		LNRLPSACVGDMVMATVK	0.997	37.3
		LNRLPSACVGDMVMATVKK	0.997	37.3
		NLYIISVK	0.99	36.4
		GSAITGPIGKECADLWPR	0.997	36.1
		LPSACVGDMVMATVKK	0.997	35.7
		GSAITGPIGKECADLWPR	0.997	35.3
		NLYIISVK	0.99	33.4
		GEMKGSAITGPIGKECADLWPR	0.997	33.2
		NLYIISVK	0.99	33
		RKDGVFMYFEDNAGVIVNPK	0.997	32.6
		NLYIISVK	0.99	32.5
		GSAITGPIGKECADLWPR	0.997	32.3
		RKDGVFMYFEDNAGVIVNPK	0.997	32.3
		KVLPAVIVR	0.997	31.1
		NLYIISVK	0.99	30.8
		NLYIISVK	0.99	30.7
		GRLNRLPSACVGDMVMATVK	0.997	30.7
		NLYIISVK	0.99	30.6
		NLYIISVK	0.99	30.6
		KVLPAVIVR	0.997	30.1
AT3G14600	Ribosomal protein L18ae	SNGQMLAINEIFEKNPTTIKNYGIWLR	0.997	56.8	0.033	3.4	3.3	TAIR
		GGFRFHQYQVVGR	0.997	50.9
		GGFRFHQYQVVGR	0.997	49
		SNGQMLAINEIFEKNPTTIKNYGIWLR	0.997	48
		VRFPCIQIIK	0.997	47.8
		FPCIQIIK	0.99	46.9
		VRFPCIQIIK	0.997	45.2
		FPCIQIIK	0.99	42.7
		VRFPCIQIIK	0.997	42.7
		VRFPCIQIIK	0.997	42.6
		VRFPCIQIIK	0.997	42.3
		FPCIQIIK	0.99	42.3
		VRFPCIQIIK	0.997	41.9
		GGFRFHQYQVVGR	0.997	41.6
		VRFPCIQIIK	0.997	41.2
		VRFPCIQIIK	0.997	41
		VRFPCIQIIK	0.997	40.2
		VRFPCIQIIK	0.997	39.1
		IKFPLVFRK	0.997	38.4
		IKFPLVFRK	0.997	36.9
		GGFRFHQYQVVGR	0.997	36.6
		IKFPLVFRK	0.997	34.2
		IKFPLVFRK	0.997	33.3
		IKFPLVFRK	0.997	32.8
		IKFPLVFRK	0.997	32.1
		FPCIQIIK	0.981	31.7
		FPCIQIIK	0.99	31.7
		IKFPLVFRK	0.997	30.8
		IKFPLVFRK	0.997	30.5
AT3G45030	Ribosomal protein S10p/S20e	VIDLFSSPDVVK	0.997	78.6	0.0041	2.3	ns	TAIR
		VIDLFSSPDVVK	0.997	66.3
		VIDLFSSPDVVK	0.997	64.7
		VIDLFSSPDVVK	0.997	62.5
		VIDLFSSPDVVK	0.997	62
		VIDLFSSPDVVK	0.997	62
		VIDLFSSPDVVK	0.997	61.9
		VIDLFSSPDVVK	0.997	61.9
		VIDLFSSPDVVK	0.997	61.6
		VIDLFSSPDVVK	0.997	61.4
		NLEKVCTDLVR	0.997	59.1
		VIDLFSSPDVVK	0.997	57.6
		VIDLFSSPDVVK	0.997	57.6
		VIDLFSSPDVVK	0.997	57.1
		NLEKVCTDLVR	0.997	55.8
		VIDLFSSPDVVK	0.997	55.1
		VIDLFSSPDVVK	0.997	54.7
		NLEKVCTDLVR	0.997	51.4
		NLEKVCTDLVR	0.997	49.4
		AGLEEPLEQIHK	0.997	47.1
		NVKNLEKVCTDLVR	0.997	43.4
		NLEKVCTDLVR	0.997	41.5
		AGLEEPLEQIHK	0.997	38.5
		AGLEEPLEQIHKIR	0.997	36
		NLEKVCTDLVR	0.997	35.8
		NLEKVCTDLVR	0.997	35.3
		NLEKVCTDLVR	0.997	34.3
		KAPCGEGTNTWDRFELR	0.997	30.2
		NLEKVCTDLVR	0.997	30.1
AT5G47930	Zinc-binding ribosomal protein	LVQSPNSFFMDVK	0.997	72.4	0.027	8.6	7	TAIR
		LVQSPNSFFMDVK	0.997	69.3
		LVQSPNSFFMDVK	0.997	63.1
		LVQSPNSFFMDVK	0.997	57.7
		VLQNDIDLLHPPPELEK	0.997	53.7
		LVQSPNSFFMDVK	0.997	52.7
		LVQSPNSFFMDVK	0.997	50.5
		VLQNDIDLLHPPPELEK	0.997	44.6
		VLQNDIDLLHPPPELEK	0.997	42.1
		VLQNDIDLLHPPPELEK	0.997	38.3
		LVQSPNSFFMDVK	0.997	31.8
AT4G00810	60S acidic ribosomal protein family	AAGVEIESYWPMLFAK	0.997	71.2	0.042	0.4	0.4	TAIR
		AAGVEIESYWPMLFAK	0.997	65.1
		AAGVEIESYWPMLFAK	0.997	61.8
		AAGVEIESYWPMLFAK	0.997	59.2
		AAGVEIESYWPMLFAK	0.997	55.5
		AAGVEIESYWPMLFAK	0.997	52.1
		AAGVEIESYWPMLFAK	0.997	51.2
		AAGVEIESYWPMLFAK	0.997	50.2
		AAGVEIESYWPMLFAK	0.997	45
		AAGVEIESYWPMLFAK	0.997	43.4
		AAGVEIESYWPMLFAK	0.997	42.4
		AAGVEIESYWPMLFAK	0.997	41.1
		AAGVEIESYWPMLFAK	0.997	39.9
		AAGVEIESYWPMLFAK	0.997	39.8
		KEEKAPAAAAAGGAAAPAAASVPAGGGGGGAGVNMILDTVNR	0.993	30.6
AT1G01100	60S acidic ribosomal protein family	AAGVSIESYWPMLFAK	0.997	68.9	0.045	0.4	0.4	TAIR
		AAGVSIESYWPMLFAK	0.997	65.3
		AAGVSIESYWPMLFAK	0.997	61.3
		AAGVSIESYWPMLFAK	0.997	59.1
		AAGVSIESYWPMLFAK	0.997	58.7
		AAGVSIESYWPMLFAK	0.997	58.3
		AAGVSIESYWPMLFAK	0.997	55.1
		AAGVSIESYWPMLFAK	0.997	54.9
		AAGVSIESYWPMLFAK	0.997	54
		AAGVSIESYWPMLFAK	0.997	53.8
		AAGVSIESYWPMLFAK	0.997	53.1
		AAGVSIESYWPMLFAK	0.997	52.9
		AAGVSIESYWPMLFAK	0.997	52.5
		AAGVSIESYWPMLFAK	0.997	51.6
		AAGVSIESYWPMLFAK	0.997	48.5
		NVTDLIMNVGAGGGGGAPVAAAAPAAGGGAAAAPAAEEK	0.997	39.9
AT5G47700	60S acidic ribosomal protein family	AAGVTIESYWPMLFAK	0.997	51.4	0.0085	0.3	0.4	TAIR
		AAGVTIESYWPMLFAK	0.997	51.3
		AAGVTIESYWPMLFAK	0.997	48.5
		AAGVTIESYWPMLFAK	0.997	47.6
		AAGVTIESYWPMLFAK	0.997	45.5
		AAGVTIESYWPMLFAK	0.997	45.3
		AAGVTIESYWPMLFAK	0.997	44.8
		AAGVTIESYWPMLFAK	0.997	40.3
		AAGVTIESYWPMLFAK	0.997	40
		AAGVTIESYWPMLFAK	0.997	38.9
		AAGVTIESYWPMLFAK	0.997	37.7
		AAGVTIESYWPMLFAK	0.997	33.3
6. Protein destination and storage
6.01 Folding and stability
AT1G14980	Chaperonin 10	LNSGKVIAVGPGSR	0.997	68.2	0.0061	2.5	3
		VIQPAKTESGILLPEKSSK	0.997	52.4
		LGENEYHLFRDEDVLGTLHED	0.997	49.4
		LGENEYHLFRDEDVLGTLHED	0.997	48.8
		LGENEYHLFRDEDVLGTLHED	0.997	46.5
		VIQPAKTESGILLPEKSSK	0.997	46.5
		VIQPAKTESGILLPEKSSK	0.997	45.6
		LGENEYHLFRDEDVLGTLHED	0.997	45.5
		LNSGKVIAVGPGSR	0.997	44.6
		LGENEYHLFRDEDVLGTLHED	0.997	44.4
		LNSGKVIAVGPGSR	0.997	43.5
		VIQPAKTESGILLPEKSSK	0.997	42.9
		LGENEYHLFRDEDVLGTLHED	0.997	42.9
		LNSGKVIAVGPGSR	0.997	42.5
		LGENEYHLFRDEDVLGTLHED	0.997	41.6
		LGENEYHLFRDEDVLGTLHED	0.997	41
		LGENEYHLFRDEDVLGTLHED	0.997	40.7
		LGENEYHLFRDEDVLGTLHED	0.997	40.5
		LNSGKVIAVGPGSR	0.997	39.6
		LGENEYHLFRDEDVLGTLHED	0.997	39
		LGENEYHLFRDEDVLGTLHED	0.997	38.8
		VIQPAKTESGILLPEKSSK	0.997	36.9
		VIQPAKTESGILLPEKSSK	0.997	36
		LNSGKVIAVGPGSR	0.997	35.5
		VIQPAKTESGILLPEKSSK	0.997	34.2
		LNSGKVIAVGPGSR	0.997	33.2
		VIQPAKTESGILLPEKSSK	0.997	32.9
		VIQPAKTESGILLPEK	0.997	32.7
		VIQPAKTESGILLPEKSSK	0.997	30.4
		VIQPAKTESGILLPEKSSK	0.991	30.2
		VIQPAKTESGILLPEKSSK	0.997	30.1
AT3G16420	PYK10-binding protein 1	QLTAFGSDDGTVWDDGAYVGVK	0.997	94.2	0.017	0.3	0.5
		KVYVGQAQDGISAVK	0.997	93.7
		VYVGQAQDGISAVK	0.997	92.9
		VYVGQAQDGISAVK	0.997	92.3
		VYVGQAQDGISAVK	0.997	91.5
		QLTAFGSDDGTVWDDGAYVGVK	0.997	91.4
		IIGFHGSAGGNLNSLGAYFAPLTTTTPLTPAK	0.997	90.4
		QLTAFGSDDGTVWDDGAYVGVK	0.997	89.2
		KVYVGQAQDGISAVK	0.997	87.3
		GRVLPADPFVINHPDEHLVSVEGWYSPEGIIQGIK	0.997	84.6
		QLTAFGSDDGTVWDDGAYVGVK	0.997	84
		VYVGQAQDGISAVK	0.997	83
		KVYVGQAQDGISAVK	0.997	82.2
		QLTAFGSDDGTVWDDGAYVGVK	0.997	82.2
		VYVGQAQDGISAVK	0.997	82.2
		VLPADPFVINHPDEHLVSVEGWYSPEGIIQGIK	0.997	81.9
		KVYVGQAQDGISAVK	0.997	81.3
		QLTAFGSDDGTVWDDGAYVGVK	0.997	80.6
		VYVGQAQDGISAVK	0.997	80.4
		QLTAFGSDDGTVWDDGAYVGVKK	0.997	80.1
		KVYVGQAQDGISAVK	0.997	80
		VYVGQAQDGISAVK	0.997	79.8
		KVYVGQAQDGISAVK	0.997	79.7
		VYVGQAQDGISAVK	0.997	78.9
		VYVGQAQDGISAVK	0.997	78.7
		IIGFHGSAGGNLNSLGAYFAPLTTTTPLTPAK	0.997	78.2
		KVYVGQAQDGISAVK	0.997	77.5
		QLTAFGSDDGTVWDDGAYVGVK	0.997	77
		VYVGQAQDGISAVK	0.997	76.9
		VLPADPFVINHPDEHLVSVEGWYSPEGIIQGIK	0.997	76.1
		VLPADPFVINHPDEHLVSVEGWYSPEGIIQGIK	0.997	76
		KVYVGQAQDGISAVK	0.997	75.9
		QLTAFGSDDGTVWDDGAYVGVK	0.997	75.3
		VLPADPFVINHPDEHLVSVEGWYSPEGIIQGIK	0.997	75.1
		VYVGQAQDGISAVK	0.997	75
		KTSDVIGSDEGTHFTLQVK	0.997	74.9
		QLTAFGSDDGTVWDDGAYVGVKK	0.997	74.9
		GRVLPADPFVINHPDEHLVSVEGWYSPEGIIQGIK	0.997	74.8
		VYVGQAQDGISAVK	0.997	74.7
		VLPADPFVINHPDEHLVSVEGWYSPEGIIQGIK	0.997	73.7
		KVYVGQAQDGISAVK	0.997	73.3
		QLTAFGSDDGTVWDDGAYVGVKK	0.997	73
		VYVGQAQDGISAVK	0.997	73
		GRVLPADPFVINHPDEHLVSVEGWYSPEGIIQGIK	0.997	72.7
		KVYVGQAQDGISAVK	0.997	71.8
		IIGFHGSAGGNLNSLGAYFAPLTTTTPLTPAK	0.997	70.9
		QLTAFGSDDGTVWDDGAYVGVK	0.997	70.9
		QLTAFGSDDGTVWDDGAYVGVKK	0.997	70.6
		VYVGQAQDGISAVK	0.997	70.6
		IIGFHGSAGGNLNSLGAYFAPLTTTTPLTPAK	0.997	69.7
		IIGFHGSAGGNLNSLGAYFAPLTTTTPLTPAK	0.997	69.2
		IIGFHGSAGGNLNSLGAYFAPLTTTTPLTPAK	0.997	68.5
		VYVGQAQDGISAVK	0.997	68.3
		QLTAFGSDDGTVWDDGAYVGVKK	0.997	68.2
		KVYVGQAQDGISAVK	0.997	66.3
		QLTAFGSDDGTVWDDGAYVGVKK	0.997	66
		QLTAFGSDDGTVWDDGAYVGVKK	0.997	65.6
		QLTAFGSDDGTVWDDGAYVGVKK	0.997	64.7
		IIGFHGSAGGNLNSLGAYFAPLTTTTPLTPAK	0.997	63.4
		QLTAFGSDDGTVWDDGAYVGVKK	0.997	63.2
		TSDVIGSDEGTHFTLQVK	0.997	62.6
		QLTAFGSDDGTVWDDGAYVGVKK	0.997	61.8
		QLTAFGSDDGTVWDDGAYVGVKK	0.997	61.6
		IIGFHGSAGGNLNSLGAYFAPLTTTTPLTPAK	0.997	60.3
		KVYVGQAQDGISAVK	0.997	59.5
		VLPADPFVINHPDEHLVSVEGWYSPEGIIQGIK	0.997	57.1
		QLTAFGSDDGTVWDDGAYVGVKK	0.997	57.1
		TSDVIGSDEGTHFTLQVK	0.997	56.9
		IIGFHGSAGGNLNSLGAYFAPLTTTTPLTPAK	0.997	56.8
		TSDVIGSDEGTHFTLQVK	0.997	55.6
		ADVLLHKIGVHVRPLSN	0.997	55.4
		QLTAFGSDDGTVWDDGAYVGVKK	0.997	54.5
		IIGFHGSAGGNLNSLGAYFAPLTTTTPLTPAK	0.997	54.4
		IIGFHGSAGGNLNSLGAYFAPLTTTTPLTPAK	0.997	54.3
		GRVLPADPFVINHPDEHLVSVEGWYSPEGIIQGIK	0.997	54
		FVYDKSPEEVTGEEHGK	0.997	53.7
		QLTAFGSDDGTVWDDGAYVGVKK	0.997	53.5
		FVYDKSPEEVTGEEHGK	0.997	53.4
		FVYDKSPEEVTGEEHGK	0.997	53.3
		FVYDKSPEEVTGEEHGK	0.997	52.7
		IIGFHGSAGGNLNSLGAYFAPLTTTTPLTPAK	0.997	52.2
		FVYDKSPEEVTGEEHGK	0.997	51.7
		VLPADPFVINHPDEHLVSVEGWYSPEGIIQGIK	0.997	51.3
		QLTAFGSDDGTVWDDGAYVGVKK	0.997	50.7
		VLPADPFVINHPDEHLVSVEGWYSPEGIIQGIK	0.997	50.5
		GRVLPADPFVINHPDEHLVSVEGWYSPEGIIQGIK	0.997	50.2
		IIGFHGSAGGNLNSLGAYFAPLTTTTPLTPAK	0.997	49.6
		IGVHVRPLSN	0.997	49
		FVYDKSPEEVTGEEHGK	0.997	48.5
		IGVHVRPLSN	0.997	48.1
		FVYDKSPEEVTGEEHGK	0.997	48
		ADVLLHKIGVHVRPLSN	0.997	47
		IGVHVRPLSN	0.997	46.9
		VLPADPFVINHPDEHLVSVEGWYSPEGIIQGIKFISNKK	0.997	46.1
		ADVLLHKIGVHVRPLSN	0.997	45.4
		IGVHVRPLSN	0.997	44.9
		IGVHVRPLSN	0.997	44.8
		IGVHVRPLSN	0.997	44.6
		IGVHVRPLSN	0.997	44.6
		IGVHVRPLSN	0.997	44.5
		ADVLLHKIGVHVRPLSN	0.997	44.2
		GRVLPADPFVINHPDEHLVSVEGWYSPEGIIQGIK	0.997	44
		IGVHVRPLSN	0.997	43.5
		ADVLLHKIGVHVRPLSN	0.997	43.5
		IGVHVRPLSN	0.997	43.3
		FISNKKTSDVIGSDEGTHFTLQVK	0.997	42.9
		IGVHVRPLSN	0.997	42.9
		TSDVIGSDEGTHFTLQVK	0.997	42.9
		ADVLLHKIGVHVRPLSN	0.997	42.5
		IGVHVRPLSN	0.997	42.5
		IGVHVRPLSN	0.997	42.1
		ADVLLHKIGVHVRPLSN	0.997	41
		FISNKKTSDVIGSDEGTHFTLQVK	0.997	40.8
		ADVLLHKIGVHVRPLSN	0.997	40.5
		FISNKKTSDVIGSDEGTHFTLQVK	0.997	40.2
		ADVLLHKIGVHVRPLSN	0.997	40.2
		IGVHVRPLSN	0.997	40.1
		GRVLPADPFVINHPDEHLVSVEGWYSPEGIIQGIK	0.997	39.4
		VLPADPFVINHPDEHLVSVEGWYSPEGIIQGIKFISNKK	0.997	39
		ADVLLHKIGVHVRPLSN	0.997	38.2
		ADVLLHKIGVHVRPLSN	0.997	37.7
		IGVHVRPLSN	0.997	37.6
		TSDVIGSDEGTHFTLQVK	0.997	37.3
		TSDVIGSDEGTHFTLQVKDKK	0.997	35.7
		TSDVIGSDEGTHFTLQVK	0.997	33.6
		TSDVIGSDEGTHFTLQVKDKK	0.997	33.2
		TSDVIGSDEGTHFTLQVKDKK	0.997	33
		GRVLPADPFVINHPDEHLVSVEGWYSPEGIIQGIK	0.997	31
		TSDVIGSDEGTHFTLQVKDKK	0.997	30.5
AT5G56030	Heat shock protein 81-2	GIVDSEDLPLNISR	0.997	95.5	0.0038	0.4	0.5
		VIVSDRVVDSPCCLVTGEYGWTANMER	0.997	95
		GIVDSEDLPLNISR	0.997	89.1
		GIVDSEDLPLNISR	0.997	80.9
		GIVDSEDLPLNISR	0.997	79.8
		GIVDSEDLPLNISR	0.997	79.3
		GIVDSEDLPLNISR	0.997	78.3
		GIVDSEDLPLNISR	0.997	77.1
		GIVDSEDLPLNISR	0.997	76.9
		GIVDSEDLPLNISR	0.997	76
		MKEGQNDIFYITGESKK	0.997	75.2
		GIVDSEDLPLNISR	0.997	72.8
		GIVDSEDLPLNISR	0.997	71
		KPEEINKEEYAAFYK	0.997	69.6
		KTMEINPENSIMDELRK	0.997	67.7
		KPEEINKEEYAAFYK	0.997	67.6
		MKEGQNDIFYITGESKK	0.997	67.5
		MKEGQNDIFYITGESKK	0.997	63.7
		MKEGQNDIFYITGESKK	0.997	63.3
		SGDELTSLKDYVTR	0.997	63
		YHSTKSGDELTSLKDYVTR	0.997	62.8
		YHSTKSGDELTSLKDYVTR	0.997	61.7
		SGDELTSLKDYVTR	0.997	61
		YHSTKSGDELTSLKDYVTR	0.997	59.2
		MKEGQNDIFYITGESKK	0.997	58.9
		KTMEINPENSIMDELRK	0.997	58.9
		KTMEINPENSIMDELRK	0.997	58
		KPEEINKEEYAAFYK	0.997	57.8
		YHSTKSGDELTSLKDYVTR	0.997	57.4
		YHSTKSGDELTSLKDYVTR	0.997	57.4
		KTMEINPENSIMDELRK	0.997	57.3
		MKEGQNDIFYITGESKK	0.997	56.9
		SGDELTSLKDYVTR	0.997	56.3
		YHSTKSGDELTSLKDYVTR	0.997	55.4
		KPEEINKEEYAAFYK	0.997	55.1
		YHSTKSGDELTSLKDYVTR	0.997	55
		SGDELTSLKDYVTR	0.997	54.9
		YHSTKSGDELTSLKDYVTR	0.997	54.5
		KTMEINPENSIMDELRK	0.997	53.9
		SGDELTSLKDYVTR	0.997	53.6
		KPEEINKEEYAAFYK	0.997	53.3
		YHSTKSGDELTSLKDYVTR	0.997	53.1
		YHSTKSGDELTSLKDYVTR	0.997	53.1
		AQALRDSSMAGYMSSKK	0.997	53
		YHSTKSGDELTSLKDYVTR	0.997	52.4
		SGDELTSLKDYVTR	0.997	52.2
		KTMEINPENSIMDELRK	0.997	49.9
		SGDELTSLKDYVTR	0.997	49.4
		YHSTKSGDELTSLKDYVTR	0.997	48.9
		YHSTKSGDELTSLKDYVTR	0.997	48.8
		ADLVNNLGTIAR	0.997	48.7
		ADLVNNLGTIAR	0.997	48.2
		SGDELTSLKDYVTR	0.997	48
		KPEEINKEEYAAFYK	0.997	47.6
		MKEGQNDIFYITGESK	0.997	47.5
		KTMEINPENSIMDELRK	0.997	47.5
		KPEEINKEEYAAFYK	0.997	47.2
		KPEEINKEEYAAFYK	0.997	47.2
		SGDELTSLKDYVTR	0.997	46.9
		AQALRDSSMAGYMSSKK	0.997	46.9
		KTMEINPENSIMDELRK	0.997	46.9
		ADLVNNLGTIAR	0.997	46.8
		KPEEINKEEYAAFYK	0.997	46.7
		KTMEINPENSIMDELRK	0.997	46.2
		MKEGQNDIFYITGESKK	0.997	46
		YHSTKSGDELTSLKDYVTR	0.997	45.9
		KPEEINKEEYAAFYK	0.997	45.8
		AQALRDSSMAGYMSSKK	0.997	45.4
		ADLVNNLGTIAR	0.997	44.9
		SGDELTSLKDYVTR	0.997	44.5
		VIKDVLGDKVEK	0.997	43.8
		KTMEINPENSIMDELRK	0.997	42.2
		VIKDVLGDKVEK	0.997	42.2
		KPEEINKEEYAAFYK	0.997	41.5
		VIKDVLGDKVEK	0.997	41.4
		LDGQPELFIHIIPDKTNNTLTIIDSGIGMTK	0.997	41.1
		AQALRDSSMAGYMSSKK	0.997	40.8
		VIKDVLGDKVEK	0.997	38.5
		ADLVNNLGTIAR	0.997	38.4
		KPEEINKEEYAAFYK	0.997	36.5
		SGDELTSLKDYVTR	0.997	34.8
		YHSTKSGDELTSLKDYVTR	0.997	32.2
		VIKDVLGDKVEK	0.997	30.6
		ADLVNNLGTIAR	0.997	30.4
		MKEGQNDIFYITGESK	0.997	30.2
6.13 Proteolysis
AT1G03220	Eukaryotic aspartyl protease	ALLLPVTKDQSTLQYTTVINQR	0.997	92.7	0.0045	2.3	2.5
		ALLLPVTKDQSTLQYTTVINQR	0.997	85.8
		TPLVPASVVFDLGGRELWVDCDKGYVSSTYQSPR	0.997	81
		ISSVNPYTVLESSIYNAFTSEFVK	0.997	80.3
		ALLLPVTKDQSTLQYTTVINQR	0.997	78.6
		ALLLPVTKDQSTLQYTTVINQR	0.997	76.4
		ISSVNPYTVLESSIYNAFTSEFVK	0.997	74.9
		TPLVPASVVFDLGGRELWVDCDKGYVSSTYQSPR	0.997	73.3
		TPLVPASVVFDLGGRELWVDCDKGYVSSTYQSPR	0.997	69.8
		FGFSSTLLGR	0.997	67.9
		TPLVPASVVFDLGGRELWVDCDKGYVSSTYQSPR	0.997	67.5
		TPLVPASVVFDLGGRELWVDCDKGYVSSTYQSPR	0.997	67.5
		DQSTLQYTTVINQR	0.997	66.8
		TPLVPASVVFDLGGRELWVDCDKGYVSSTYQSPR	0.997	65.2
		VASVKPFGACFSTK	0.997	65.1
		FGFSSTLLGR	0.997	65
		VASVKPFGACFSTK	0.997	64.1
		IPNLIFDCGATFLLK	0.997	62.5
		TPLVPASVVFDLGGRELWVDCDKGYVSSTYQSPR	0.997	61.6
		TPLVPASVVFDLGGRELWVDCDKGYVSSTYQSPR	0.997	60.1
		VASVKPFGACFSTK	0.997	59.3
		VASVKPFGACFSTK	0.997	55.3
		VASVKPFGACFSTK	0.997	54.2
		VASVKPFGACFSTK	0.997	53.8
		VVKIPNLIFDCGATFLLK	0.997	53.1
		ALLLPVTKDQSTLQYTTVINQR	0.997	52.1
		VASVKPFGACFSTK	0.997	50.9
		VASVKPFGACFSTK	0.997	49.7
		TPLVPASVVFDLGGRELWVDCDKGYVSSTYQSPR	0.997	49.1
		ALLLPVTKDQSTLQYTTVINQR	0.997	48.1
		ALLLPVTKDQSTLQYTTVINQR	0.997	48.1
		TPLVPASVVFDLGGR	0.997	47.2
		TPLVPASVVFDLGGR	0.997	46.5
		VVKIPNLIFDCGATFLLK	0.997	46.3
		ALLLPVTKDQSTLQYTTVINQR	0.997	46.2
		ALLLPVTKDQSTLQYTTVINQR	0.997	45.8
		ALLLPVTKDQSTLQYTTVINQR	0.997	44.5
		ALLLPVTKDQSTLQYTTVINQR	0.997	43
		ALLLPVTKDQSTLQYTTVINQR	0.997	43
		TPLVPASVVFDLGGR	0.997	42.9
		ALLLPVTK	0.99	41.2
		ALLLPVTK	0.99	41.1
		TPLVPASVVFDLGGR	0.997	41
		TPLVPASVVFDLGGR	0.997	40.8
		TPLVPASVVFDLGGR	0.997	40.4
		ALLLPVTKDQSTLQYTTVINQR	0.997	39.8
		VASVKPFGACFSTK	0.997	38.7
		ALLLPVTKDQSTLQYTTVINQR	0.997	37.8
		TPLVPASVVFDLGGRELWVDCDKGYVSSTYQSPR	0.997	37.2
		ALLLPVTK	0.99	36.7
		ALLLPVTK	0.99	36.5
		VVKIPNLIFDCGATFLLK	0.997	36.3
		LGYAVPEIELVLHSKDVVWR	0.997	34.4
		LGYAVPEIELVLHSKDVVWR	0.997	33.9
		TPLVPASVVFDLGGRELWVDCDKGYVSSTYQSPR	0.997	33.2
		TPLVPASVVFDLGGR	0.997	32.9
		LGYAVPEIELVLHSKDVVWR	0.997	30.9
7. Transporters
7.01 Ions
AT3G53420	Plasma membrane intrinsic protein 2A	AKDVEAVPGEGFQTR	0.997	62.8	0.031	0.3	ns	+
		AKDVEAVPGEGFQTR	0.997	62
		AKDVEAVPGEGFQTR	0.997	58.9
		AKDVEAVPGEGFQTR	0.997	54.8
		AKDVEAVPGEGFQTR	0.997	51.7
		AKDVEAVPGEGFQTR	0.997	51.4
		AKDVEAVPGEGFQTR	0.997	47.6
		AKDVEAVPGEGFQTR	0.997	47
		AKDVEAVPGEGFQTR	0.997	42.8
		AKDVEAVPGEGFQTR	0.997	42.5
		SFGAAVIYNK	0.997	42.2
		AKDVEAVPGEGFQTR	0.997	41.4
7.22 Transport ATPases
AT3G42050	Vacuolar ATP synthase subunit H	GVPIAISCLSSLLKEPVVR	0.997	63.9	0.045	4.4	4.2
		GVPIAISCLSSLLKEPVVR	0.997	62.8
		GVPIAISCLSSLLKEPVVR	0.997	44.3
		GVPIAISCLSSLLKEPVVR	0.997	41.5
		GVPIAISCLSSLLKEPVVR	0.997	40.5
		DIPWETYMNTK	0.997	39.2
		GVPIAISCLSSLLKEPVVR	0.997	38.6
		GVPIAISCLSSLLKEPVVR	0.997	37.5
		GVPIAISCLSSLLKEPVVR	0.997	34.9
		DIPWETYMNTK	0.997	33.9
		GVPIAISCLSSLLKEPVVR	0.997	33.8
		GVPIAISCLSSLLKEPVVR	0.997	33.7
		GVPIAISCLSSLLKEPVVR	0.997	33.1
		DIPWETYMNTK	0.997	30.9
AT4G27500	Proton pump interactor 1	SELFDLLDPLKSER	0.997	68.8	0.0048	ns	2.3
		SELFDLLDPLKSER	0.997	64.1
		MRNPDEKPLIAPEAAPSKATPSETEVVPK	0.997	61.5
		VKNVADDDDDEVYGLGKPQKEEKPVDAATAK	0.997	61.5
		VKNVADDDDDEVYGLGKPQKEEKPVDAATAK	0.997	59.8
		VKNVADDDDDEVYGLGKPQKEEKPVDAATAK	0.997	59.6
		SELFDLLDPLKSER	0.997	56.2
		TGVLDKLR	0.99	54
		TGGNTETETEEVPEASEEEIEAPVQEEKPQKEK	0.997	53.7
		MRNPDEKPLIAPEAAPSKATPSETEVVPK	0.997	53.6
		MRNPDEKPLIAPEAAPSKATPSETEVVPK	0.997	53.2
		MRNPDEKPLIAPEAAPSKATPSETEVVPK	0.997	53.1
		AKPQPKEEPVSAPKPDATVAQNTEK	0.997	52.9
		MRNPDEKPLIAPEAAPSKATPSETEVVPK	0.997	52.7
		AKAKPQPKEEPVSAPKPDATVAQNTEK	0.997	52.2
		VKNVADDDDDEVYGLGKPQKEEKPVDAATAK	0.997	52
		AKPQPKEEPVSAPKPDATVAQNTEK	0.997	51.4
		MRNPDEKPLIAPEAAPSKATPSETEVVPK	0.997	51.2
		MRNPDEKPLIAPEAAPSKATPSETEVVPK	0.997	51
		AKPQPKEEPVSAPKPDATVAQNTEK	0.997	51
		MRNPDEKPLIAPEAAPSKATPSETEVVPK	0.997	50.7
		AKPQPKEEPVSAPKPDATVAQNTEK	0.997	50.6
		SELFDLLDPLKSER	0.997	50.2
		AKPQPKEEPVSAPKPDATVAQNTEK	0.997	49.5
		AKPQPKEEPVSAPKPDATVAQNTEK	0.997	49.2
		MRNPDEKPLIAPEAAPSKATPSETEVVPK	0.997	48.6
		MRNPDEKPLIAPEAAPSKATPSETEVVPK	0.997	48.3
		MRNPDEKPLIAPEAAPSKATPSETEVVPK	0.997	46.2
		AKPQPKEEPVSAPKPDATVAQNTEK	0.997	45.1
		IKESMGQKDDIQGQVK	0.997	44.9
		TGGNTETETEEVPEASEEEIEAPVQEEKPQKEK	0.997	44.5
		IKESMGQKDDIQGQVK	0.997	44.1
		MRNPDEKPLIAPEAAPSKATPSETEVVPK	0.997	44
		AKPQPKEEPVSAPKPDATVAQNTEK	0.997	43.6
		IKESMGQKDDIQGQVK	0.997	42
		MRNPDEKPLIAPEAAPSKATPSETEVVPK	0.997	42
		AKPQPKEEPVSAPKPDATVAQNTEK	0.997	41.9
		VKNVADDDDDEVYGLGKPQKEEKPVDAATAK	0.997	41.7
		SELFDLLDPLKSER	0.997	40.7
		AKPQPKEEPVSAPKPDATVAQNTEK	0.997	40
		AKPQPKEEPVSAPKPDATVAQNTEK	0.997	39.7
		MRNPDEKPLIAPEAAPSKATPSETEVVPK	0.997	39.5
		IKESMGQKDDIQGQVK	0.997	39.2
		AKPQPKEEPVSAPKPDATVAQNTEK	0.997	38.5
		IKESMGQKDDIQGQVK	0.997	38.4
		IQHESIPLTEEKQILKEIR	0.997	37.7
		IKESMGQKDDIQGQVK	0.997	36.5
		MRNPDEKPLIAPEAAPSKATPSETEVVPK	0.997	36
		IKESMGQKDDIQGQVK	0.997	36
		IKESMGQKDDIQGQVK	0.997	35.7
		TGGNTETETEEVPEASEEEIEAPVQEEKPQKEK	0.997	34.9
		IQHESIPLTEEKQILKEIR	0.997	34.3
		IKESMGQKDDIQGQVK	0.997	34
		IKESMGQKDDIQGQVK	0.997	33.3
		SELFDLLDPLKSER	0.997	31.9
7.99 Others
AT2G34250	SecY protein transport	QLKEQQMVMPGHR	0.997	41.9	0.011	2.5	3.9
		QLKEQQMVMPGHR	0.997	35.6
		IIEVDNNVREDR	0.997	32.6
		QLKEQQMVMPGHR	0.997	31.8
		GGGFRVLHLVRPFLAFLPEVQSADR	0.997	30.7
AT3G08530	Clathrin, heavy chain	YKEAAELAAESPQGILR	0.997	92.3	0.0019	0.2	0.4	+
		LLTQFLEHLVSEGSQDVHVHNALGK	0.997	83.6
		QLIDQVVSTALPESK	0.997	78.7
		QLIDQVVSTALPESK	0.997	77.5
		TANLANNQIINYK	0.997	75.9
		LLTQFLEHLVSEGSQDVHVHNALGK	0.997	74.4
		TANLANNQIINYK	0.997	71.7
		GKLNSYESLELSR	0.997	71.6
		LLTQFLEHLVSEGSQDVHVHNALGK	0.997	71.5
		QLIDQVVSTALPESKSPEQVSAAVK	0.997	71.4
		TANLANNQIINYK	0.997	70.8
		QLIDQVVSTALPESKSPEQVSAAVK	0.997	70.4
		LLTQFLEHLVSEGSQDVHVHNALGK	0.997	69.9
		GKLNSYESLELSR	0.997	69.8
		NLLENWLAEDKLECSEELGDLVK	0.997	69.5
		TANLANNQIINYK	0.997	69.2
		RGNLPGAENLVVQRFQELFAQTK	0.997	67.9
		TANLANNQIINYK	0.997	67.6
		GKLNSYESLELSR	0.997	66.8
		GKLNSYESLELSR	0.997	66.5
		TANLANNQIINYK	0.997	66.1
		NLLENWLAEDKLECSEELGDLVK	0.997	64.9
		QLIDQVVSTALPESKSPEQVSAAVK	0.997	64.8
		GNMQLFSVDQQR	0.997	64.2
		TANLANNQIINYK	0.997	64
		LLTQFLEHLVSEGSQDVHVHNALGK	0.997	63.9
		GKLNSYESLELSR	0.997	63
		TANLANNQIINYK	0.997	62.6
		QLIDQVVSTALPESK	0.997	62.3
		QLIDQVVSTALPESK	0.997	61.4
		QLIDQVVSTALPESKSPEQVSAAVK	0.997	61
		NLLENWLAEDKLECSEELGDLVK	0.997	60.6
		YKEAAELAAESPQGILRTPDTVAK	0.997	60.4
		ILALKAQVPGTTQDHLQIFNIEAK	0.997	60.3
		LRLLTQFLEHLVSEGSQDVHVHNALGK	0.997	60.3
		GNMQLFSVDQQR	0.997	60.2
		GNMQLFSVDQQR	0.997	59.6
		GNMQLFSVDQQR	0.997	59.6
		ILALKAQVPGTTQDHLQIFNIEAK	0.997	59.4
		LRLLTQFLEHLVSEGSQDVHVHNALGK	0.997	58.6
		QLIDQVVSTALPESK	0.997	58.6
		QLIDQVVSTALPESKSPEQVSAAVK	0.997	57.3
		ILALKAQVPGTTQDHLQIFNIEAK	0.997	57.2
		GNMQLFSVDQQR	0.997	55.7
		GNMQLFSVDQQR	0.997	55.5
		IIIDSNNNPEHFLTTNPYYDSKVVGK	0.997	54.6
		YKEAAELAAESPQGILRTPDTVAK	0.997	54.6
		NLLENWLAEDKLECSEELGDLVK	0.997	54.3
		ILALKAQVPGTTQDHLQIFNIEAK	0.997	53.3
		IIIDSNNNPEHFLTTNPYYDSKVVGK	0.997	52.1
		GNMQLFSVDQQR	0.997	51.7
		LRLLTQFLEHLVSEGSQDVHVHNALGK	0.997	51.7
		QLIDQVVSTALPESK	0.997	51.7
		RGQCDEELINVTNKNSLFK	0.997	51.6
		ILALKAQVPGTTQDHLQIFNIEAK	0.997	51.4
		ILALKAQVPGTTQDHLQIFNIEAK	0.997	51.4
		LLTQFLEHLVSEGSQDVHVHNALGK	0.997	51.2
		NLLENWLAEDKLECSEELGDLVK	0.997	50.8
		GNLPGAENLVVQR	0.997	50.7
		GKLNSYESLELSR	0.997	50.7
		LIKPYMIAVQSNNVSAVNEALNEIYVEEEDYDRLR	0.997	50.4
		LRLLTQFLEHLVSEGSQDVHVHNALGK	0.997	50.2
		RGNLPGAENLVVQRFQELFAQTK	0.997	49.5
		NLLENWLAEDKLECSEELGDLVK	0.997	48.8
		YKEAAELAAESPQGILRTPDTVAK	0.997	48.7
		LLTQFLEHLVSEGSQDVHVHNALGK	0.997	48.2
		LRLLTQFLEHLVSEGSQDVHVHNALGK	0.997	47.8
		YKEAAELAAESPQGILRTPDTVAK	0.997	47.5
		IIIDSNNNPEHFLTTNPYYDSK	0.997	47.4
		GNMQLFSVDQQR	0.997	47.3
		ILALKAQVPGTTQDHLQIFNIEAK	0.997	47
		YKEAAELAAESPQGILR	0.997	46.5
		TANLANNQIINYK	0.997	46.4
		LRLLTQFLEHLVSEGSQDVHVHNALGK	0.997	45.7
		LRLLTQFLEHLVSEGSQDVHVHNALGK	0.997	45
		LLTQFLEHLVSEGSQDVHVHNALGK	0.997	44.6
		IIIDSNNNPEHFLTTNPYYDSK	0.997	44.2
		FQELFAQTK	0.997	44
		LIKPYMIAVQSNNVSAVNEALNEIYVEEEDYDRLR	0.997	43.8
		FQELFAQTK	0.997	43.8
		YKEAAELAAESPQGILR	0.997	43.6
		FQELFAQTK	0.997	43
		VKEPKVDSELIYAYAK	0.997	42.8
		IIIDSNNNPEHFLTTNPYYDSK	0.997	42.6
		GNMQLFSVDQQR	0.997	42.5
		YKEAAELAAESPQGILR	0.997	42.2
		FQELFAQTK	0.997	42
		IIIDSNNNPEHFLTTNPYYDSK	0.997	41.6
		ILALKAQVPGTTQDHLQIFNIEAK	0.997	41.3
		YKEAAELAAESPQGILR	0.997	41.3
		IIIDSNNNPEHFLTTNPYYDSK	0.997	41
		HYSELPDIKR	0.997	40.9
		GNLPGAENLVVQR	0.997	40.7
		HYSELPDIKR	0.997	39.9
		IIIDSNNNPEHFLTTNPYYDSK	0.997	39.5
		RGNLPGAENLVVQRFQELFAQTK	0.997	39.3
		YKEAAELAAESPQGILR	0.997	39.3
		HYSELPDIKR	0.997	39
		IIIDSNNNPEHFLTTNPYYDSK	0.997	39
		IIIDSNNNPEHFLTTNPYYDSK	0.997	38.7
		GNMQLFSVDQQR	0.997	38.4
		LRLLTQFLEHLVSEGSQDVHVHNALGK	0.997	38.4
		ESNFYDAEKTKNFLMEAK	0.997	38
		ESNFYDAEKTKNFLMEAK	0.997	37.9
		FQELFAQTK	0.997	37.9
		ESNFYDAEKTKNFLMEAK	0.997	37.6
		ILALKAQVPGTTQDHLQIFNIEAK	0.997	36.7
		VDSELIYAYAK	0.997	36.3
		AQLREGLVSDAIESFIR	0.997	36.1
		LLTQFLEHLVSEGSQDVHVHNALGK	0.997	35.7
		ESNFYDAEKTKNFLMEAK	0.997	35.6
		ESNFYDAEKTKNFLMEAK	0.997	35.5
		ESNFYDAEKTKNFLMEAK	0.997	35.5
		RGNLPGAENLVVQR	0.997	35.3
		IIIDSNNNPEHFLTTNPYYDSK	0.997	35.3
		ESNFYDAEKTKNFLMEAK	0.997	35.1
		LRLLTQFLEHLVSEGSQDVHVHNALGK	0.997	34.7
		AQLREGLVSDAIESFIR	0.997	34.4
		FQSVPVQAGQTPPLLQYFGTLLTR	0.997	33.9
		LLTQFLEHLVSEGSQDVHVHNALGK	0.997	33.9
		LRLLTQFLEHLVSEGSQDVHVHNALGK	0.997	33.5
		LLTQFLEHLVSEGSQDVHVHNALGK	0.996	33.4
		YKEAAELAAESPQGILR	0.997	33.4
		ESNFYDAEKTKNFLMEAK	0.997	32.6
		ESNFYDAEKTKNFLMEAK	0.997	32.5
		RGNLPGAENLVVQRFQELFAQTK	0.997	32.1
		YKEAAELAAESPQGILR	0.997	32.1
		YKEAAELAAESPQGILR	0.997	31.6
		ESNFYDAEKTKNFLMEAK	0.997	31.2
		ESNFYDAEKTKNFLMEAK	0.997	31.1
		LLTQFLEHLVSEGSQDVHVHNALGK	0.997	30.9
		VKEPKVDSELIYAYAK	0.997	30.6
		LLTQFLEHLVSEGSQDVHVHNALGK	0.997	30.6
		LPDARPLINVCDRFSFVPDLTHYLYTNNMLR	0.997	30
AT3G11130	Clathrin, heavy chain	YKEAAELAAESPQGILR	0.997	92.3	0.00054	0.3	0.4	+
		LLTQFLEHLVSEGSQDVHVHNALGK	0.997	83.6
		QLIDQVVSTALPESK	0.997	78.7
		QLIDQVVSTALPESK	0.997	77.5
		TANLANNQIINYK	0.997	75.9
		LLTQFLEHLVSEGSQDVHVHNALGK	0.997	74.4
		TANLANNQIINYK	0.997	71.7
		GKLNSYESLELSR	0.997	71.6
		LLTQFLEHLVSEGSQDVHVHNALGK	0.997	71.5
		QLIDQVVSTALPESKSPEQVSAAVK	0.997	71.4
		TANLANNQIINYK	0.997	70.8
		QLIDQVVSTALPESKSPEQVSAAVK	0.997	70.4
		LLTQFLEHLVSEGSQDVHVHNALGK	0.997	69.9
		GKLNSYESLELSR	0.997	69.8
		NLLENWLAEDKLECSEELGDLVK	0.997	69.5
		TANLANNQIINYK	0.997	69.2
		RGNLPGAENLVVQRFQELFAQTK	0.997	67.9
		TANLANNQIINYK	0.997	67.6
		GKLNSYESLELSR	0.997	66.8
		LIKPYMVAVQSNNVSAVNEALNEIYAEEEDYDRLR	0.997	66.8
		GKLNSYESLELSR	0.997	66.5
		TANLANNQIINYK	0.997	66.2
		TANLANNQIINYK	0.997	66.1
		LLTQFLEHLVSEGSQDVHVHNALGK	0.997	65.2
		NLLENWLAEDKLECSEELGDLVK	0.997	64.9
		QLIDQVVSTALPESKSPEQVSAAVK	0.997	64.8
		GNMQLFSVDQQR	0.997	64.2
		TANLANNQIINYK	0.997	64
		LLTQFLEHLVSEGSQDVHVHNALGK	0.997	63.9
		GKLNSYESLELSR	0.997	63
		TANLANNQIINYK	0.997	62.6
		QLIDQVVSTALPESK	0.997	62.3
		GKLNSYESLELSR	0.997	61.7
		QLIDQVVSTALPESK	0.997	61.4
		LIKPYMVAVQSNNVSAVNEALNEIYAEEEDYDRLR	0.997	61.1
		QLIDQVVSTALPESKSPEQVSAAVK	0.997	61
		NLLENWLAEDKLECSEELGDLVK	0.997	60.6
		YKEAAELAAESPQGILRTPDTVAK	0.997	60.4
		ILALKAQVPGTTQDHLQIFNIEAK	0.997	60.3
		LRLLTQFLEHLVSEGSQDVHVHNALGK	0.997	60.3
		GNMQLFSVDQQR	0.997	60.2
		ILALKAQVPGTTQDHLQIFNIEAK	0.997	59.7
		GNMQLFSVDQQR	0.997	59.6
		GNMQLFSVDQQR	0.997	59.6
		ILALKAQVPGTTQDHLQIFNIEAK	0.997	59.4
		LIKPYMVAVQSNNVSAVNEALNEIYAEEEDYDRLR	0.997	58.6
		LRLLTQFLEHLVSEGSQDVHVHNALGK	0.997	58.6
		QLIDQVVSTALPESK	0.997	58.6
		QLIDQVVSTALPESKSPEQVSAAVK	0.997	57.3
		ILALKAQVPGTTQDHLQIFNIEAK	0.997	57.2
		GNMQLFSVDQQR	0.997	55.7
		GNMQLFSVDQQR	0.997	55.5
		LLTQFLEHLVSEGSQDVHVHNALGK	0.997	55.1
		IIIDSNNNPEHFLTTNPYYDSKVVGK	0.997	54.6
		YKEAAELAAESPQGILRTPDTVAK	0.997	54.6
		NLLENWLAEDKLECSEELGDLVK	0.997	54.3
		ILALKAQVPGTTQDHLQIFNIEAK	0.997	53.3
		IIIDSNNNPEHFLTTNPYYDSKVVGK	0.997	52.1
		QLIDQVVSTALPESK	0.997	51.9
		GNMQLFSVDQQR	0.997	51.7
		LRLLTQFLEHLVSEGSQDVHVHNALGK	0.997	51.7
		QLIDQVVSTALPESK	0.997	51.7
		RGQCDEELINVTNKNSLFK	0.997	51.6
		ILALKAQVPGTTQDHLQIFNIEAK	0.997	51.4
		ILALKAQVPGTTQDHLQIFNIEAK	0.997	51.4
		LLTQFLEHLVSEGSQDVHVHNALGK	0.997	51.2
		NLLENWLAEDKLECSEELGDLVK	0.997	50.8
		GNLPGAENLVVQR	0.997	50.7
		GKLNSYESLELSR	0.997	50.7
		LRLLTQFLEHLVSEGSQDVHVHNALGK	0.997	50.2
		RGNLPGAENLVVQRFQELFAQTK	0.997	49.5
		NLLENWLAEDKLECSEELGDLVK	0.997	48.8
		YKEAAELAAESPQGILRTPDTVAK	0.997	48.7
		LLTQFLEHLVSEGSQDVHVHNALGK	0.997	48.2
		LRLLTQFLEHLVSEGSQDVHVHNALGK	0.997	47.8
		YKEAAELAAESPQGILRTPDTVAK	0.997	47.5
		IIIDSNNNPEHFLTTNPYYDSK	0.997	47.4
		GNMQLFSVDQQR	0.997	47.3
		ILALKAQVPGTTQDHLQIFNIEAK	0.997	47
		YKEAAELAAESPQGILRTPDTVAK	0.997	46.7
		YKEAAELAAESPQGILR	0.997	46.5
		TANLANNQIINYK	0.997	46.4
		LRLLTQFLEHLVSEGSQDVHVHNALGK	0.997	45.7
		LRLLTQFLEHLVSEGSQDVHVHNALGK	0.997	45
		LRLLTQFLEHLVSEGSQDVHVHNALGK	0.997	44.7
		LLTQFLEHLVSEGSQDVHVHNALGK	0.997	44.6
		IIIDSNNNPEHFLTTNPYYDSK	0.997	44.2
		FQELFAQTK	0.997	44
		FQELFAQTK	0.997	43.8
		YKEAAELAAESPQGILR	0.997	43.6
		FQELFAQTK	0.997	43
		VKEPKVDSELIYAYAK	0.997	42.8
		IIIDSNNNPEHFLTTNPYYDSK	0.997	42.6
		GNMQLFSVDQQR	0.997	42.5
		YKEAAELAAESPQGILR	0.997	42.2
		YKEAAELAAESPQGILRTPDTVAK	0.997	42.1
		FQELFAQTK	0.997	42
		IIIDSNNNPEHFLTTNPYYDSK	0.997	41.6
		YKEAAELAAESPQGILR	0.997	41.5
		ILALKAQVPGTTQDHLQIFNIEAK	0.997	41.3
		YKEAAELAAESPQGILR	0.997	41.3
		IIIDSNNNPEHFLTTNPYYDSK	0.997	41
		GNMQLFSVDQQR	0.997	40.9
		HYSELPDIKR	0.997	40.9
		GNLPGAENLVVQR	0.997	40.7
		HYSELPDIKR	0.997	39.9
		IIIDSNNNPEHFLTTNPYYDSK	0.997	39.5
		RGNLPGAENLVVQRFQELFAQTK	0.997	39.3
		YKEAAELAAESPQGILR	0.997	39.3
		ILALKAQVPGTTQDHLQIFNIEAK	0.997	39.1
		HYSELPDIKR	0.997	39
		IIIDSNNNPEHFLTTNPYYDSK	0.997	39
		IIIDSNNNPEHFLTTNPYYDSK	0.997	38.7
		GNMQLFSVDQQR	0.997	38.4
		LRLLTQFLEHLVSEGSQDVHVHNALGK	0.997	38.4
		IIIDSNNNPEHFLTTNPYYDSK	0.997	38.2
		ESNFYDAEKTKNFLMEAK	0.997	38
		ESNFYDAEKTKNFLMEAK	0.997	37.9
		FQELFAQTK	0.997	37.9
		ESNFYDAEKTKNFLMEAK	0.997	37.6
		YKEAAELAAESPQGILR	0.997	37.4
		ILALKAQVPGTTQDHLQIFNIEAK	0.997	36.7
		VDSELIYAYAK	0.997	36.3
		AQLREGLVSDAIESFIR	0.997	36.1
		LLTQFLEHLVSEGSQDVHVHNALGK	0.997	35.7
		ESNFYDAEKTKNFLMEAK	0.997	35.6
		ESNFYDAEKTKNFLMEAK	0.997	35.5
		ESNFYDAEKTKNFLMEAK	0.997	35.5
		RGNLPGAENLVVQR	0.997	35.3
		IIIDSNNNPEHFLTTNPYYDSK	0.997	35.3
		ESNFYDAEKTKNFLMEAK	0.997	35.1
		LRLLTQFLEHLVSEGSQDVHVHNALGK	0.997	34.7
		AQLREGLVSDAIESFIR	0.997	34.4
		FQSVPVQAGQTPPLLQYFGTLLTR	0.997	33.9
		LLTQFLEHLVSEGSQDVHVHNALGK	0.997	33.9
		LRLLTQFLEHLVSEGSQDVHVHNALGK	0.997	33.5
		LLTQFLEHLVSEGSQDVHVHNALGK	0.996	33.4
		YKEAAELAAESPQGILR	0.997	33.4
		ESNFYDAEKTKNFLMEAK	0.997	32.6
		ESNFYDAEKTKNFLMEAK	0.997	32.5
		RGNLPGAENLVVQRFQELFAQTK	0.997	32.1
		YKEAAELAAESPQGILR	0.997	32.1
		YKEAAELAAESPQGILR	0.997	31.6
		ESNFYDAEKTKNFLMEAK	0.997	31.2
		ESNFYDAEKTKNFLMEAK	0.997	31.1
		LLTQFLEHLVSEGSQDVHVHNALGK	0.997	30.9
		VKEPKVDSELIYAYAK	0.997	30.6
		LLTQFLEHLVSEGSQDVHVHNALGK	0.997	30.6
		ESNFYDAEKTKNFLMEAK	0.997	30.3
8. Intracellular traffic
8.04 Mitochondrial (mit.)
AT2G29530	TIM10 zinc finger protein	YWQVNGMVGQLLSAGKPPV	0.997	66.4	0.021	6	5	+
		YKEAELNMGENSCIDR	0.997	59.8
		YKEAELNMGENSCIDR	0.997	59.7
		YKEAELNMGENSCIDR	0.997	55.7
		YKEAELNMGENSCIDR	0.997	53.7
		YKEAELNMGENSCIDR	0.997	52.3
		YKEAELNMGENSCIDR	0.997	52.2
		YKEAELNMGENSCIDR	0.997	49.9
		YWQVNGMVGQLLSAGKPPV	0.997	49.4
		YKEAELNMGENSCIDR	0.997	49
		YKEAELNMGENSCIDR	0.997	47.3
		YKEAELNMGENSCIDR	0.997	46.6
		YKEAELNMGENSCIDR	0.997	46.4
		YKEAELNMGENSCIDRCVSK	0.997	46.2
		YKEAELNMGENSCIDR	0.997	46.1
		YKEAELNMGENSCIDRCVSK	0.997	38.5
		YKEAELNMGENSCIDRCVSK	0.997	33.7
AT1G61570	Mit. import inner membrane 13 translocase	TQLAQAYAEELIETLR	0.997	99.1	0.042	19	11
		TQLAQAYAEELIETLR	0.997	91.9
		YMEATAIISR	0.997	71.1
		YMEATAIISR	0.997	69.5
		YMEATAIISR	0.997	69.5
		YMEATAIISR	0.997	66.5
		YMEATAIISR	0.997	66.4
		YMEATAIISR	0.997	66.4
		YMEATAIISR	0.997	66
		TKCFDKCVTKPGSSLGGSESSCISR	0.997	65.8
		YMEATAIISR	0.997	65.2
		TKCFDKCVTKPGSSLGGSESSCISR	0.997	64.1
		YMEATAIISR	0.997	58.5
		TKCFDKCVTKPGSSLGGSESSCISR	0.997	58
		TKCFDKCVTKPGSSLGGSESSCISR	0.997	55.2
		TKCFDKCVTKPGSSLGGSESSCISR	0.997	53.9
		YMEATAIISR	0.997	52.7
		YMEATAIISR	0.997	50.5
		YMEATAIISR	0.997	50.1
		TKCFDKCVTKPGSSLGGSESSCISR	0.997	48.2
		TKCFDKCVTKPGSSLGGSESSCISR	0.997	47.2
		TKCFDKCVTKPGSSLGGSESSCISR	0.997	46.2
		YMEATAIISR	0.997	44
		CFDKCVTKPGSSLGGSESSCISR	0.997	36.8
		CFDKCVTKPGSSLGGSESSCISR	0.968	30.7
9. Cell structure
9.01 Cell structure
AT4G30270	Xyloglucan endotransglucosylase	MYASLWNADDWATR	0.997	75.7	0.045	ns	3	+
		IILTVDDTPIREFKNYESLGVLFPK	0.997	57.8
		IILTVDDTPIREFKNYESLGVLFPK	0.997	55.2
		IILTVDDTPIREFKNYESLGVLFPK	0.997	54.1
		IILTVDDTPIREFKNYESLGVLFPK	0.997	49.8
		IILTVDDTPIREFKNYESLGVLFPK	0.997	48.8
		IILTVDDTPIREFKNYESLGVLFPK	0.997	48
		MYASLWNADDWATRGGLVK	0.997	39.9
		IILTVDDTPIREFKNYESLGVLFPK	0.997	39.5
		MYASLWNADDWATRGGLVK	0.997	38.1
		GDKEQQFHLWFDPTANFHTYSILWNPQR	0.997	30
9.04 Cytoskeleton
AT3G18780	Actin 2	MSKEITALAPSSMK	0.997	86.9	0.016	0.3	ns
		MSKEITALAPSSMK	0.997	77.7
		MSKEITALAPSSMK	0.997	76.1
		TTGIVLDSGDGVSHTVPIYEGFSLPHAILR	0.997	74.2
		MSKEITALAPSSMK	0.997	73.4
		NYELPDGQVITIGAER	0.997	73
		MSKEITALAPSSMK	0.997	70.3
		MSKEITALAPSSMK	0.997	70.1
		MSKEITALAPSSMK	0.997	69.1
		TTGIVLDSGDGVSHTVPIYEGFSLPHAILR	0.997	69.1
		TTGIVLDSGDGVSHTVPIYEGFSLPHAILR	0.997	67.9
		MSKEITALAPSSMK	0.997	66.4
		NYELPDGQVITIGAER	0.997	66.2
		TTGIVLDSGDGVSHTVPIYEGFSLPHAILR	0.997	64.8
		TTGIVLDSGDGVSHTVPIYEGFSLPHAILR	0.997	64.4
		MSKEITALAPSSMK	0.997	62.6
		MSKEITALAPSSMK	0.997	62.3
		MSKEITALAPSSMK	0.997	60.8
		TTGIVLDSGDGVSHTVPIYEGFSLPHAILR	0.997	60.5
		NYELPDGQVITIGAER	0.997	60.2
		NYELPDGQVITIGAER	0.997	60.1
		NYELPDGQVITIGAER	0.997	57.4
		TTGIVLDSGDGVSHTVPIYEGFSLPHAILR	0.996	47.5
		TTGIVLDSGDGVSHTVPIYEGFSLPHAILR	0.991	47.2
		EITALAPSSMK	0.997	43.7
		TTGIVLDSGDGVSHTVPIYEGFSLPHAILR	0.997	39.9
		NYELPDGQVITIGAER	0.997	34.4
		EITALAPSSMK	0.997	32.1
		EITALAPSSMK	0.997	31.3
		EITALAPSSMK	0.997	30.2
AT5G09810	Actin 7	MSKEITALAPSSMK	0.997	86.9	0.00073	0.5	0.5
		VAPEEHPVLLTEAPLNPK	0.997	80.9
		HTGVMVGMGQKDAYVGDEAQSKR	0.997	78.9
		MSKEITALAPSSMK	0.997	77.7
		MSKEITALAPSSMK	0.997	76.1
		HTGVMVGMGQKDAYVGDEAQSKR	0.997	74.9
		MSKEITALAPSSMK	0.997	74.7
		VAPEEHPVLLTEAPLNPK	0.997	74.3
		VAPEEHPVLLTEAPLNPK	0.997	74.3
		MSKEITALAPSSMK	0.997	73.4
		NYELPDGQVITIGAER	0.997	73
		SSSSVEKNYELPDGQVITIGAER	0.997	72.6
		MSKEITALAPSSMK	0.997	72.2
		HTGVMVGMGQKDAYVGDEAQSKR	0.997	72.2
		HTGVMVGMGQKDAYVGDEAQSKR	0.997	71.2
		TTGIVLDSGDGVSHTVPIYEGYALPHAILR	0.997	71.2
		MSKEITALAPSSMK	0.997	70.3
		MSKEITALAPSSMK	0.997	70.1
		MSKEITALAPSSMK	0.997	69.4
		MSKEITALAPSSMK	0.997	69.1
		HTGVMVGMGQKDAYVGDEAQSKR	0.997	68.4
		HTGVMVGMGQKDAYVGDEAQSKR	0.997	68.2
		HTGVMVGMGQKDAYVGDEAQSKR	0.997	67.1
		MSKEITALAPSSMK	0.997	66.4
		NYELPDGQVITIGAER	0.997	66.2
		HTGVMVGMGQKDAYVGDEAQSKR	0.997	65.2
		HTGVMVGMGQKDAYVGDEAQSKR	0.997	65.1
		HTGVMVGMGQKDAYVGDEAQSKR	0.997	64.2
		HTGVMVGMGQKDAYVGDEAQSK	0.997	64.1
		HTGVMVGMGQKDAYVGDEAQSKR	0.997	64
		HTGVMVGMGQKDAYVGDEAQSK	0.997	63.3
		HTGVMVGMGQKDAYVGDEAQSKR	0.997	63.2
		VAPEEHPVLLTEAPLNPK	0.997	63
		MSKEITALAPSSMK	0.997	62.6
		MSKEITALAPSSMK	0.997	62.3
		MSKEITALAPSSMK	0.997	60.8
		NYELPDGQVITIGAER	0.997	60.2
		NYELPDGQVITIGAER	0.997	60.1
		HTGVMVGMGQKDAYVGDEAQSKR	0.997	59.7
		MSKEITALAPSSMK	0.997	59.4
		SSSSVEKNYELPDGQVITIGAER	0.997	59.1
		HTGVMVGMGQKDAYVGDEAQSKR	0.997	58.2
		TTGIVLDSGDGVSHTVPIYEGYALPHAILR	0.997	58.1
		VAPEEHPVLLTEAPLNPK	0.997	57.8
		TTGIVLDSGDGVSHTVPIYEGYALPHAILR	0.997	57.6
		NYELPDGQVITIGAER	0.997	57.4
		HTGVMVGMGQKDAYVGDEAQSK	0.997	56.9
		HTGVMVGMGQKDAYVGDEAQSK	0.997	56.3
		TTGIVLDSGDGVSHTVPIYEGYALPHAILR	0.997	55.7
		HTGVMVGMGQKDAYVGDEAQSKR	0.997	55.6
		SSSSVEKNYELPDGQVITIGAER	0.997	54.8
		SSSSVEKNYELPDGQVITIGAER	0.997	52.9
		SSSSVEKNYELPDGQVITIGAER	0.997	51.9
		TTGIVLDSGDGVSHTVPIYEGYALPHAILR	0.997	50.8
		LDLAGRDLTDSLMKILTER	0.997	50.7
		GILTLKYPIEHGIVSNWDDMEKIWHHTFYNELR	0.997	50.3
		VAPEEHPVLLTEAPLNPK	0.997	49.5
		SSSSVEKNYELPDGQVITIGAER	0.997	49.5
		LDLAGRDLTDSLMKILTER	0.997	49
		TTGIVLDSGDGVSHTVPIYEGYALPHAILR	0.997	48.9
		SSSSVEKNYELPDGQVITIGAER	0.997	48.6
		HTGVMVGMGQKDAYVGDEAQSK	0.997	48.5
		YPIEHGIVSNWDDMEKIWHHTFYNELR	0.997	46.6
		SSSSVEKNYELPDGQVITIGAER	0.997	45.8
		LDLAGRDLTDSLMKILTER	0.997	45.5
		TTGIVLDSGDGVSHTVPIYEGYALPHAILR	0.997	44.8
		LDLAGRDLTDSLMKILTER	0.997	44.5
		EITALAPSSMK	0.997	43.7
		SSSSVEKNYELPDGQVITIGAER	0.997	43.7
		YPIEHGIVSNWDDMEKIWHHTFYNELR	0.997	43.4
		SSSSVEKNYELPDGQVITIGAER	0.997	42.7
		AVFPSIVGRPR	0.997	42.6
		SSSSVEKNYELPDGQVITIGAER	0.997	41.6
		FRCPEVLFQPSLIGMEAPGIHETTYNSIMK	0.997	41.3
		SSSSVEKNYELPDGQVITIGAER	0.997	41
		FRCPEVLFQPSLIGMEAPGIHETTYNSIMK	0.997	39.1
		YPIEHGIVSNWDDMEKIWHHTFYNELR	0.997	38.9
		EITALAPSSMK	0.997	38.2
		SSSSVEKNYELPDGQVITIGAER	0.997	38
		GILTLKYPIEHGIVSNWDDMEKIWHHTFYNELR	0.997	37.8
		GILTLKYPIEHGIVSNWDDMEKIWHHTFYNELR	0.997	37.6
		SSSSVEKNYELPDGQVITIGAER	0.997	37.1
		SSSSVEKNYELPDGQVITIGAER	0.997	37.1
		LDLAGRDLTDSLMK	0.997	36.9
		AVFPSIVGRPR	0.997	36.7
		LDLAGRDLTDSLMK	0.997	35.1
		NYELPDGQVITIGAER	0.997	34.4
		GILTLKYPIEHGIVSNWDDMEKIWHHTFYNELR	0.997	34
		YPIEHGIVSNWDDMEKIWHHTFYNELR	0.997	33.6
		YPIEHGIVSNWDDMEKIWHHTFYNELR	0.997	33.1
		GILTLKYPIEHGIVSNWDDMEKIWHHTFYNELR	0.997	32.7
		EITALAPSSMK	0.997	32.1
		LAYVALDYEQELETAKSSSSVEKNYELPDGQVITIGAER	0.997	32.1
		TTGIVLDSGDGVSHTVPIYEGYALPHAILR	0.985	31.8
		VAPEEHPVLLTEAPLNPK	0.997	31.6
		EITALAPSSMK	0.997	31.3
		LAYVALDYEQELETAKSSSSVEKNYELPDGQVITIGAER	0.997	30.3
		EITALAPSSMK	0.997	30.2
AT5G19770	Tubulin alpha-3	QLFHPEQLISGKEDAANNFAR	0.997	73.9	0.044	0.5	0.3
		QLFHPEQLISGKEDAANNFAR	0.997	72.6
		QLFHPEQLISGKEDAANNFAR	0.997	67.7
		QLFHPEQLISGKEDAANNFAR	0.997	67.7
		AVFVDLEPTVIDEVR	0.997	65.2
		QLFHPEQLISGKEDAANNFAR	0.997	62.8
		QLFHPEQLISGKEDAANNFAR	0.997	62.1
		AVFVDLEPTVIDEVR	0.997	58.8
		AVFVDLEPTVIDEVR	0.997	56.9
		QLFHPEQLISGKEDAANNFAR	0.997	56
		AVFVDLEPTVIDEVR	0.997	54.9
		AVFVDLEPTVIDEVR	0.997	54.8
		AVFVDLEPTVIDEVR	0.997	54.8
		AVFVDLEPTVIDEVR	0.997	54.5
		AVFVDLEPTVIDEVR	0.997	54.5
		AVFVDLEPTVIDEVR	0.997	54.1
		TGTYRQLFHPEQLISGKEDAANNFAR	0.997	53.9
		AVFVDLEPTVIDEVR	0.997	53.5
		DVNAAVGTIK	0.997	51.8
		AVFVDLEPTVIDEVR	0.997	51.4
		QLFHPEQLISGKEDAANNFAR	0.997	50.3
		AVFVDLEPTVIDEVR	0.997	50.1
		DVNAAVGTIK	0.997	50
		QLFHPEQLISGKEDAANNFAR	0.997	48
		AYHEQLSVPEITNAVFEPASMMAK	0.997	47.3
		AYHEQLSVPEITNAVFEPASMMAK	0.997	47.2
		TGTYRQLFHPEQLISGKEDAANNFAR	0.997	46.9
		AYHEQLSVPEITNAVFEPASMMAK	0.997	46.5
		AVFVDLEPTVIDEVRTGTYR	0.997	45.4
		AYHEQLSVPEITNAVFEPASMMAK	0.997	43.4
		TGTYRQLFHPEQLISGKEDAANNFAR	0.997	43
		TGTYRQLFHPEQLISGKEDAANNFAR	0.997	42.5
		AYHEQLSVPEITNAVFEPASMMAK	0.997	42
		AVFVDLEPTVIDEVRTGTYR	0.997	41.8
		AVFVDLEPTVIDEVRTGTYR	0.997	40.8
		AVFVDLEPTVIDEVRTGTYR	0.997	39
		AYHEQLSVPEITNAVFEPASMMAK	0.997	39
		TGTYRQLFHPEQLISGKEDAANNFAR	0.997	38.5
		TGTYRQLFHPEQLISGKEDAANNFAR	0.997	37
		AVFVDLEPTVIDEVRTGTYR	0.997	36.8
		AVFVDLEPTVIDEVRTGTYR	0.997	36.2
		QLFHPEQLISGKEDAANNFAR	0.997	34.9
		AVFVDLEPTVIDEVRTGTYR	0.997	34.1
		AVFVDLEPTVIDEVRTGTYR	0.997	33.5
		TGTYRQLFHPEQLISGKEDAANNFAR	0.997	33.4
		AVFVDLEPTVIDEVRTGTYR	0.997	32.8
		AYHEQLSVPEITNAVFEPASMMAK	0.997	32.7
		AYHEQLSVPEITNAVFEPASMMAK	0.997	32.4
		QLFHPEQLISGKEDAANNFAR	0.997	31.1
		AYHEQLSVPEITNAVFEPASMMAK	0.997	30.9
		DVNAAVGTIK	0.997	30.1
AT5G62690	Tubulin beta chain 2	SGPYGQTFRPDNFVFGQSGAGNNWAK	0.997	80.2	0.003	0.3	0.4
		MASTFIGNSTSIQEMFR	0.997	78.9
		SGPYGQTFRPDNFVFGQSGAGNNWAK	0.997	78.4
		MASTFIGNSTSIQEMFR	0.997	75.9
		SGPYGQTFRPDNFVFGQSGAGNNWAK	0.997	72.1
		SGPYGQTFRPDNFVFGQSGAGNNWAK	0.997	71.7
		SGPYGQTFRPDNFVFGQSGAGNNWAK	0.997	71.6
		GHYTEGAELIDSVLDVVRK	0.997	70
		GHYTEGAELIDSVLDVVRK	0.997	69
		AVLMDLEPGTMDSLR	0.996	68.8
		GHYTEGAELIDSVLDVVRK	0.997	66.6
		GHYTEGAELIDSVLDVVRK	0.997	66.4
		AVLMDLEPGTMDSLR	0.997	65.3
		GHYTEGAELIDSVLDVVRK	0.997	64.8
		GHYTEGAELIDSVLDVVRK	0.997	64
		GHYTEGAELIDSVLDVVRK	0.997	63.8
		GHYTEGAELIDSVLDVVRK	0.997	61.9
		YTGDSDLQLER	0.997	61.5
		GHYTEGAELIDSVLDVVRK	0.997	59.4
		AVLMDLEPGTMDSLR	0.997	59.4
		AVLMDLEPGTMDSLR	0.997	59.2
		AVLMDLEPGTMDSLR	0.997	58.2
		VSEQFTAMFR	0.997	57.7
		AVLMDLEPGTMDSLR	0.997	56.8
		AVLMDLEPGTMDSLR	0.997	56.3
		SGPYGQTFRPDNFVFGQSGAGNNWAK	0.997	56.1
		AVLMDLEPGTMDSLR	0.996	56.1
		YTGDSDLQLER	0.997	55.8
		INVYYNEASCGR	0.997	55.5
		NSSYFVEWIPNNVK	0.997	55.3
		AVLMDLEPGTMDSLR	0.997	54.7
		MREILHIQGGQCGNQIGAK	0.997	53.6
		GHYTEGAELIDSVLDVVRK	0.997	53.4
		MREILHIQGGQCGNQIGAK	0.997	53
		AVLMDLEPGTMDSLR	0.995	52.8
		GHYTEGAELIDSVLDVVRK	0.997	52.5
		MASTFIGNSTSIQEMFR	0.997	52.4
		MREILHIQGGQCGNQIGAK	0.997	51.2
		AVLMDLEPGTMDSLR	0.996	51
		GHYTEGAELIDSVLDVVRK	0.997	51
		MREILHIQGGQCGNQIGAK	0.997	50.6
		NSSYFVEWIPNNVK	0.997	50
		NSSYFVEWIPNNVK	0.997	49.2
		AVLMDLEPGTMDSLR	0.992	48.8
		NSSYFVEWIPNNVK	0.997	48.4
		AVLMDLEPGTMDSLR	0.993	48.1
		MREILHIQGGQCGNQIGAK	0.997	47.2
		SLTVPELTQQMWDSK	0.997	47.1
		GHYTEGAELIDSVLDVVRK	0.997	46.5
		AVLMDLEPGTMDSLR	0.997	46.3
		AVLMDLEPGTMDSLR	0.997	44.6
		MREILHIQGGQCGNQIGAK	0.997	42.9
		MREILHIQGGQCGNQIGAK	0.997	42.5
		GHYTEGAELIDSVLDVVRK	0.997	42
		MREILHIQGGQCGNQIGAK	0.997	42
		NSSYFVEWIPNNVK	0.997	41.1
		KLAVNLIPFPRLHFFMVGFAPLTSR	0.997	40.5
		MREILHIQGGQCGNQIGAK	0.997	38.6
		NSSYFVEWIPNNVK	0.997	38.1
		YTGDSDLQLER	0.997	37.6
		NSSYFVEWIPNNVK	0.997	35.7
		NSSYFVEWIPNNVK	0.997	34.1
		KLAVNLIPFPRLHFFMVGFAPLTSR	0.997	34.1
		SGPYGQTFRPDNFVFGQSGAGNNWAK	0.997	33.4
		MREILHIQGGQCGNQIGAK	0.997	32
		LAVNLIPFPRLHFFMVGFAPLTSR	0.997	30.8
		GHYTEGAELIDSVLDVVRK	0.997	30.6
AT2G29550	Tubulin beta-7 chain	MASTFIGNSTSIQEMFR	0.997	78.9	0.0072	0.3	0.4
		MASTFIGNSTSIQEMFR	0.997	75.9
		GHYTEGAELIDSVLDVVRK	0.997	70
		GHYTEGAELIDSVLDVVRK	0.997	69
		GHYTEGAELIDSVLDVVRK	0.997	66.6
		GHYTEGAELIDSVLDVVRK	0.997	66.4
		SGPYGQIFRPDNFVFGQSGAGNNWAK	0.997	65.2
		GHYTEGAELIDSVLDVVRK	0.997	64.8
		AVLMDLEPGTMDSVR	0.997	64
		GHYTEGAELIDSVLDVVRK	0.997	64
		GHYTEGAELIDSVLDVVRK	0.997	63.8
		GHYTEGAELIDSVLDVVRK	0.997	61.9
		GHYTEGAELIDSVLDVVRK	0.997	59.4
		VSEQFTAMFR	0.997	57.7
		AVLMDLEPGTMDSVR	0.997	55.8
		NSSYFVEWIPNNVK	0.997	55.3
		SGPYGQIFRPDNFVFGQSGAGNNWAK	0.997	54.5
		MMMTFSVFPSPK	0.997	53.6
		GHYTEGAELIDSVLDVVRK	0.997	53.4
		GHYTEGAELIDSVLDVVRK	0.997	52.5
		MASTFIGNSTSIQEMFR	0.997	52.4
		SGPYGQIFRPDNFVFGQSGAGNNWAK	0.997	51.1
		GHYTEGAELIDSVLDVVRK	0.997	51
		NSSYFVEWIPNNVK	0.997	50
		SGPYGQIFRPDNFVFGQSGAGNNWAK	0.997	49.7
		NSSYFVEWIPNNVK	0.997	49.2
		NSSYFVEWIPNNVK	0.997	48.4
		AVLMDLEPGTMDSVR	0.997	48.2
		AVLMDLEPGTMDSVR	0.997	47.3
		GHYTEGAELIDSVLDVVRK	0.997	46.5
		AVLMDLEPGTMDSVR	0.997	46.4
		AVLMDLEPGTMDSVR	0.997	45.1
		MMMTFSVFPSPK	0.997	45.1
		AVLMDLEPGTMDSVR	0.997	43.6
		GHYTEGAELIDSVLDVVRK	0.997	42
		MMMTFSVFPSPK	0.997	41.7
		AVLMDLEPGTMDSVR	0.997	41.5
		NSSYFVEWIPNNVK	0.997	41.1
		KLAVNLIPFPRLHFFMVGFAPLTSR	0.997	40.5
		AVLMDLEPGTMDSVR	0.997	40
		AVLMDLEPGTMDSVR	0.997	39.4
		NSSYFVEWIPNNVK	0.997	38.1
		AVLMDLEPGTMDSVR	0.997	36.3
		SGPYGQIFRPDNFVFGQSGAGNNWAK	0.997	36.1
		NSSYFVEWIPNNVK	0.997	35.7
		NSSYFVEWIPNNVK	0.997	34.1
		KLAVNLIPFPRLHFFMVGFAPLTSR	0.997	34.1
		LAVNLIPFPRLHFFMVGFAPLTSR	0.997	30.8
		GHYTEGAELIDSVLDVVRK	0.997	30.6
AT4G14960	Tubulin/FtsZ family protein	QLFHPEQLISGKEDAANNFAR	0.997	73.9	0.019	0.4	0.3
		QLFHPEQLISGKEDAANNFAR	0.997	73.9
		QLFHPEQLISGKEDAANNFAR	0.997	72.6
		QLFHPEQLISGKEDAANNFAR	0.997	72.6
		QLFHPEQLISGKEDAANNFAR	0.997	67.7
		QLFHPEQLISGKEDAANNFAR	0.997	67.7
		QLFHPEQLISGKEDAANNFAR	0.997	67.7
		AVFVDLEPTVIDEVR	0.997	65.2
		QLFHPEQLISGKEDAANNFAR	0.997	62.8
		QLFHPEQLISGKEDAANNFAR	0.997	62.8
		QLFHPEQLISGKEDAANNFAR	0.997	62.1
		QLFHPEQLISGKEDAANNFAR	0.997	62.1
		AVFVDLEPTVIDEVR	0.997	59.9
		AVFVDLEPTVIDEVR	0.997	58.8
		AVFVDLEPTVIDEVR	0.997	58.5
		AVFVDLEPTVIDEVR	0.997	56.9
		AVFVDLEPTVIDEVR	0.997	56.9
		QLFHPEQLISGKEDAANNFAR	0.997	56
		QLFHPEQLISGKEDAANNFAR	0.997	56
		AVFVDLEPTVIDEVR	0.997	54.9
		AVFVDLEPTVIDEVR	0.997	54.9
		AVFVDLEPTVIDEVR	0.997	54.8
		AVFVDLEPTVIDEVR	0.997	54.8
		AVFVDLEPTVIDEVR	0.997	54.8
		AVFVDLEPTVIDEVR	0.997	54.8
		AVFVDLEPTVIDEVR	0.997	54.5
		AVFVDLEPTVIDEVR	0.997	54.5
		AVFVDLEPTVIDEVR	0.997	54.5
		AVFVDLEPTVIDEVR	0.997	54.5
		AVFVDLEPTVIDEVR	0.997	54.1
		AVFVDLEPTVIDEVR	0.997	54.1
		TGTYRQLFHPEQLISGKEDAANNFAR	0.997	53.9
		AVFVDLEPTVIDEVR	0.997	53.5
		AVFVDLEPTVIDEVR	0.997	53.3
		AVFVDLEPTVIDEVR	0.997	53.3
		DVNAAVGTIK	0.997	51.8
		DVNAAVGTIK	0.997	51.8
		AVFVDLEPTVIDEVR	0.997	51.4
		QLFHPEQLISGKEDAANNFAR	0.997	50.3
		QLFHPEQLISGKEDAANNFAR	0.997	50.3
		AVFVDLEPTVIDEVR	0.997	50.1
		DVNAAVGTIK	0.997	50
		QLFHPEQLISGKEDAANNFAR	0.997	48
		TGTYRQLFHPEQLISGKEDAANNFAR	0.997	46.9
		AVFVDLEPTVIDEVRTGTYR	0.997	45.4
		AFHEQLSVAEITNSAFEPASMMAK	0.997	45.2
		AFHEQLSVAEITNSAFEPASMMAK	0.997	45.2
		AFHEQLSVAEITNSAFEPASMMAK	0.997	43.4
		TGTYRQLFHPEQLISGKEDAANNFAR	0.997	43
		TGTYRQLFHPEQLISGKEDAANNFAR	0.997	43
		TGTYRQLFHPEQLISGKEDAANNFAR	0.997	42.5
		TGTYRQLFHPEQLISGKEDAANNFAR	0.997	42.5
		AVFVDLEPTVIDEVRTGTYR	0.997	41.8
		AVFVDLEPTVIDEVRTGTYR	0.997	40.8
		AVFVDLEPTVIDEVRTGTYR	0.997	39
		AVFVDLEPTVIDEVRTGTYR	0.997	39
		TGTYRQLFHPEQLISGKEDAANNFAR	0.997	38.5
		TGTYRQLFHPEQLISGKEDAANNFAR	0.997	37
		AVFVDLEPTVIDEVRTGTYR	0.997	36.8
		AVFVDLEPTVIDEVRTGTYR	0.997	36.8
		AVFVDLEPTVIDEVRTGTYR	0.997	36.2
		AVFVDLEPTVIDEVRTGTYR	0.997	36.2
		QLFHPEQLISGKEDAANNFAR	0.997	34.9
		AVFVDLEPTVIDEVRTGTYR	0.997	34.1
		AVFVDLEPTVIDEVRTGTYR	0.997	34.1
		AVFVDLEPTVIDEVRTGTYR	0.997	33.5
		AVFVDLEPTVIDEVRTGTYR	0.997	33.5
		TGTYRQLFHPEQLISGKEDAANNFAR	0.997	33.4
		TGTYRQLFHPEQLISGKEDAANNFAR	0.997	33.4
		AVFVDLEPTVIDEVRTGTYR	0.997	32.8
		AVFVDLEPTVIDEVRTGTYR	0.997	32.8
		AVFVDLEPTVIDEVRTGTYR	0.997	32.3
		AVFVDLEPTVIDEVRTGTYR	0.997	32.3
		QLFHPEQLISGKEDAANNFAR	0.997	31.1
		DVNAAVGTIK	0.997	30.1
		DVNAAVGTIK	0.997	30.1
10. Signal transduction
10.01 Receptors
AT3G14840	LRR transmembrane protein kinase	ISDFGLAKLDEEENTHISTR	0.997	77.2	0.014	8.3	14
		ISDFGLAKLDEEENTHISTR	0.997	72.9
		ISDFGLAKLDEEENTHISTR	0.997	71.6
		ISDFGLAKLDEEENTHISTR	0.997	69.1
		VAGTYGYMAPEYAMR	0.997	68.7
		ISDFGLAKLDEEENTHISTR	0.997	67.6
		ISDFGLAKLDEEENTHISTR	0.997	67.4
		ISDFGLAKLDEEENTHISTR	0.997	64.4
		ISDFGLAKLDEEENTHISTR	0.997	63
		VAGTYGYMAPEYAMR	0.997	57
		VAGTYGYMAPEYAMR	0.997	56.8
		VAGTYGYMAPEYAMR	0.997	56.2
		VAGTYGYMAPEYAMR	0.997	53.9
		VAGTYGYMAPEYAMR	0.997	50.8
		VAGTYGYMAPEYAMR	0.997	50.1
		VAGTYGYMAPEYAMR	0.997	49.3
		ALFGPQETQIPLNWPMR	0.997	46.7
		VAGTYGYMAPEYAMR	0.997	37.1
		ALFGPQETQIPLNWPMR	0.997	31.3
10.99 Others
AT3G51800	Metallopeptidase M24	AGEKGEASTEAEPMDASSNAQE	0.997	122	0.027	3.4	ns
		AGEKGEASTEAEPMDASSNAQE	0.997	115
		AGEKGEASTEAEPMDASSNAQE	0.997	111
		AGEKGEASTEAEPMDASSNAQE	0.997	110
		AGEKGEASTEAEPMDASSNAQE	0.997	110
		AGEKGEASTEAEPMDASSNAQE	0.997	110
		AGEKGEASTEAEPMDASSNAQE	0.997	110
		AGEKGEASTEAEPMDASSNAQE	0.997	109
		AGEKGEASTEAEPMDASSNAQE	0.997	105
		AGEKGEASTEAEPMDASSNAQE	0.997	104
		AGEKGEASTEAEPMDASSNAQE	0.997	104
		AGEKGEASTEAEPMDASSNAQE	0.997	98.6
		AGEKGEASTEAEPMDASSNAQE	0.997	96.9
		AQKAGEKGEASTEAEPMDASSNAQE	0.997	95.3
		AQKAGEKGEASTEAEPMDASSNAQE	0.997	94
		AQKAGEKGEASTEAEPMDASSNAQE	0.997	92.3
		KADVIAAANTAADVALR	0.997	92
		KADVIAAANTAADVALR	0.997	91.2
		AQKAGEKGEASTEAEPMDASSNAQE	0.997	90
		AQKAGEKGEASTEAEPMDASSNAQE	0.997	89.5
		AQKAGEKGEASTEAEPMDASSNAQE	0.997	88.6
		AQKAGEKGEASTEAEPMDASSNAQE	0.997	85.6
		AQKAGEKGEASTEAEPMDASSNAQE	0.997	85.1
		AQKAGEKGEASTEAEPMDASSNAQE	0.997	83.6
		AQKAGEKGEASTEAEPMDASSNAQE	0.997	83.1
		AQKAGEKGEASTEAEPMDASSNAQE	0.997	82.6
		AQKAGEKGEASTEAEPMDASSNAQE	0.997	81.7
		AQKAGEKGEASTEAEPMDASSNAQE	0.997	81.3
		KADVIAAANTAADVALR	0.997	78.1
		AQKAGEKGEASTEAEPMDASSNAQE	0.997	76.7
		SAAEIVNKALQVVLAECKPK	0.997	74
		SAAEIVNKALQVVLAECKPK	0.997	72.8
		KADVIAAANTAADVALR	0.997	72.7
		SAAEIVNKALQVVLAECKPK	0.997	69.6
		SAAEIVNKALQVVLAECKPK	0.997	67.2
		SAAEIVNKALQVVLAECKPK	0.997	67.2
		SAAEIVNKALQVVLAECKPK	0.997	67
		SAAEIVNKALQVVLAECKPK	0.997	64
		ALQVVLAECKPK	0.997	60
		SAAEIVNKALQVVLAECKPK	0.997	59.6
		SAAEIVNKALQVVLAECKPK	0.997	59
		IVDICEKGDSFIKEQTASMYK	0.997	57.8
		FIISEIKQNFPR	0.997	57.4
		SAAEIVNKALQVVLAECKPK	0.997	57.4
		ALQVVLAECKPK	0.997	56.3
		ALQVVLAECKPK	0.997	55.7
		ALQVVLAECKPK	0.997	52.1
		SAAEIVNKALQVVLAECKPK	0.997	51.9
		FIISEIKQNFPR	0.997	50.4
		IVDICEKGDSFIKEQTASMYK	0.997	50.3
		SAAEIVNKALQVVLAECKPK	0.997	49.8
		IVEGVLSHQLK	0.997	49.8
		ALQVVLAECKPK	0.997	49.3
		ALQVVLAECKPK	0.997	49.2
		IVEGVLSHQLK	0.997	48.8
		IVEGVLSHQLK	0.997	48.5
		IVEGVLSHQLK	0.997	48
		IVEGVLSHQLK	0.997	47.6
		IVEGVLSHQLK	0.997	47.2
		IVEGVLSHQLK	0.997	46.6
		IVEGVLSHQLK	0.997	46.5
		IVEGVLSHQLK	0.997	44.1
		IVEGVLSHQLK	0.997	43.5
		FIISEIKQNFPRMPFTAR	0.997	43.4
		FIISEIKQNFPR	0.997	43
		IVEGVLSHQLK	0.997	42.5
		ALQVVLAECKPK	0.997	42.3
		YKSAAEIVNKALQVVLAECKPK	0.997	42.2
		FIISEIKQNFPR	0.997	40.7
		NTDVTEAIQKVAAAYDCKIVEGVLSHQLK	0.997	39.8
		YKSAAEIVNKALQVVLAECKPK	0.997	39.4
		IVEGVLSHQLK	0.997	39
		YKSAAEIVNKALQVVLAECKPK	0.997	38.6
		IVEGVLSHQLK	0.997	36.6
		LGLVECVNHGHLQPYPVLYEKPGDFVAQIK	0.997	36.3
		IVEGVLSHQLK	0.997	35.8
		YKSAAEIVNKALQVVLAECKPK	0.997	35.2
		YKSAAEIVNKALQVVLAECKPK	0.997	34.8
		YKSAAEIVNKALQVVLAECKPK	0.997	34.8
		SAAEIVNKALQVVLAECKPKAK	0.997	34.4
		NTDVTEAIQKVAAAYDCKIVEGVLSHQLK	0.997	33.9
		FIISEIKQNFPR	0.997	33.2
		KTIEDPEIKGWLALGIK	0.997	32.3
		NTDVTEAIQKVAAAYDCKIVEGVLSHQLK	0.997	30.9
		LGLVECVNHGHLQPYPVLYEKPGDFVAQIK	0.997	30.8
		NTDVTEAIQKVAAAYDCKIVEGVLSHQLK	0.997	30.7
		YKSAAEIVNKALQVVLAECKPK	0.997	30.5
		LGLVECVNHGHLQPYPVLYEKPGDFVAQIK	0.997	30.3
		SAAEIVNKALQVVLAECKPKAK	0.997	30.1
11. Disease/Defence
11.02 Defense-related
AT1G78850	D-mannose binding lectin protein	VVNEGGYTDYSPIEYNPDVR	0.997	97.7	0.0013	14	18
		VVNEGGYTDYSPIEYNPDVR	0.997	85
		TGDSSLVAYVK	0.997	82.3
		TGDSSLVAYVK	0.997	78.2
		TGDSSLVAYVK	0.997	74.4
		TGDSSLVAYVK	0.997	74
		TGDSSLVAYVK	0.997	71.7
		VVNEGGYTDYSPIEYNPDVR	0.997	70.7
		TGDSSLVAYVK	0.997	70.4
		TGDSSLVAYVKAPNANKK	0.997	69.1
		TGDSSLVAYVK	0.997	66.6
		TGDSSLVAYVK	0.997	65.9
		TGDSSLVAYVKAPNANKK	0.997	62
		TGDSSLVAYVKAPNANKK	0.997	50.5
		GFVPFSDNFR	0.909	14.6
		TFHYFKIEGADSFMTK	0.92	14.4
11.05 Stress responses
AT2G43610	Chitinase family protein	SPTVAFQCAMWFWNKNVRPVLSQGFGATTR	0.997	88.9	0.05	ns	0.3
		SPTVAFQCAMWFWNKNVRPVLSQGFGATTR	0.997	87.7
		SPTVAFQCAMWFWNKNVRPVLSQGFGATTR	0.997	80.1
		GPIQITWNYNYGAAGK	0.997	78.8
		GPIQITWNYNYGAAGK	0.997	78.3
		SPTVAFQCAMWFWNKNVRPVLSQGFGATTR	0.997	76.9
		SPTVAFQCAMWFWNKNVRPVLSQGFGATTR	0.997	76.1
		GPIQITWNYNYGAAGK	0.997	74.2
		SPTVAFQCAMWFWNKNVRPVLSQGFGATTR	0.997	74
		SPTVAFQCAMWFWNKNVRPVLSQGFGATTR	0.997	73
		SPTVAFQCAMWFWNKNVRPVLSQGFGATTR	0.997	72.1
		SPTVAFQCAMWFWNKNVRPVLSQGFGATTR	0.997	69.8
		GPIQITWNYNYGAAGK	0.997	69.2
		GTIASVITPAFFNSIMSK	0.997	64.2
		SPTVAFQCAMWFWNKNVRPVLSQGFGATTR	0.997	62.8
		GPIQITWNYNYGAAGK	0.997	59.9
		GTIASVITPAFFNSIMSK	0.997	59
		FLGLPLLKDPDMVAR	0.997	58
		FLGLPLLKDPDMVAR	0.997	56.8
		GTIASVITPAFFNSIMSK	0.997	55.8
		GTIASVITPAFFNSIMSK	0.997	52.9
		FLGLPLLKDPDMVAR	0.997	51.5
		GTIASVITPAFFNSIMSK	0.997	51
		FLGLPLLKDPDMVAR	0.997	50.7
		FLGLPLLKDPDMVAR	0.997	50.2
		GTIASVITPAFFNSIMSK	0.997	49.6
		GTIASVITPAFFNSIMSK	0.997	48.5
		GTIASVITPAFFNSIMSK	0.997	48
		GTIASVITPAFFNSIMSK	0.997	42.1
		QAFIAAAESFAAYKGTVAKR	0.997	41.8
		QAFIAAAESFAAYKGTVAKR	0.997	38.4
		FLGLPLLKDPDMVAR	0.997	35.5
		FLGLPLLKDPDMVAR	0.997	32.9
		GTIASVITPAFFNSIMSK	0.997	31
		GTIASVITPAFFNSIMSK	0.997	30.5
AT4G38740	Rotamase CYP 1	TDWLDGKHVVFGQVVEGLDVVKAIEK	0.997	86.7	0.02	2.6	ns
		VYFDMTIDGQPAGR	0.997	86.2
		IVMELYTDKTPR	0.997	84.3
		VIPNFMCQGGDFTAGNGTGGESIYGSKFEDENFER	0.997	83.5
		VYFDMTIDGQPAGR	0.997	77.2
		VYFDMTIDGQPAGR	0.997	76.8
		VIPNFMCQGGDFTAGNGTGGESIYGSKFEDENFER	0.997	76.7
		VYFDMTIDGQPAGR	0.997	76.1
		VIPNFMCQGGDFTAGNGTGGESIYGSKFEDENFER	0.997	75.9
		VYFDMTIDGQPAGR	0.997	75.3
		VYFDMTIDGQPAGR	0.997	74
		VIPNFMCQGGDFTAGNGTGGESIYGSKFEDENFER	0.997	72.7
		HVVFGQVVEGLDVVKAIEK	0.997	72.7
		VIPNFMCQGGDFTAGNGTGGESIYGSKFEDENFER	0.997	71
		TDWLDGKHVVFGQVVEGLDVVKAIEK	0.997	70.7
		VYFDMTIDGQPAGR	0.997	69.8
		VYFDMTIDGQPAGR	0.997	69.8
		IVMELYTDKTPR	0.997	69.5
		TDWLDGKHVVFGQVVEGLDVVKAIEK	0.997	69.5
		VIPNFMCQGGDFTAGNGTGGESIYGSKFEDENFER	0.997	68.2
		VYFDMTIDGQPAGR	0.997	68.1
		TDWLDGKHVVFGQVVEGLDVVKAIEK	0.997	68.1
		VYFDMTIDGQPAGR	0.997	68
		VYFDMTIDGQPAGR	0.997	67.9
		VYFDMTIDGQPAGR	0.997	67.8
		IVMELYTDKTPR	0.997	67.8
		VIPNFMCQGGDFTAGNGTGGESIYGSKFEDENFER	0.997	67.8
		VIPNFMCQGGDFTAGNGTGGESIYGSKFEDENFER	0.997	67.5
		TDWLDGKHVVFGQVVEGLDVVKAIEK	0.997	67.5
		TDWLDGKHVVFGQVVEGLDVVKAIEK	0.997	67.1
		IVMELYTDKTPR	0.997	66.9
		IVMELYTDKTPR	0.997	66.9
		IVMELYTDKTPR	0.997	66.7
		VYFDMTIDGQPAGR	0.997	65
		IVMELYTDKTPR	0.997	64.4
		IVMELYTDKTPR	0.997	64.4
		TDWLDGKHVVFGQVVEGLDVVKAIEK	0.997	63.7
		IVMELYTDKTPR	0.997	63.4
		IVMELYTDKTPR	0.997	63.2
		IVMELYTDKTPR	0.997	60.3
		TDWLDGKHVVFGQVVEGLDVVKAIEK	0.997	59.8
		VYFDMTIDGQPAGR	0.997	59.6
		TDWLDGKHVVFGQVVEGLDVVKAIEK	0.997	58.6
		TDWLDGKHVVFGQVVEGLDVVKAIEK	0.997	58.5
		IVMELYTDKTPR	0.997	58.4
		IVMELYTDKTPR	0.997	57.2
		AIEKVGSSSGKPTKPVVVADCGQLS	0.997	56.8
		TDWLDGKHVVFGQVVEGLDVVK	0.997	55.8
		IVMELYTDKTPR	0.997	55.6
		AIEKVGSSSGKPTKPVVVADCGQLS	0.997	50.2
		AIEKVGSSSGKPTKPVVVADCGQLS	0.997	49
		TDWLDGKHVVFGQVVEGLDVVKAIEK	0.997	47.9
		AIEKVGSSSGKPTKPVVVADCGQLS	0.997	47.8
		AIEKVGSSSGKPTKPVVVADCGQLS	0.997	47
		VGSSSGKPTKPVVVADCGQLS	0.997	46.6
[truncated: 105 more rows]

## Sheet: ABA specific proteins
Accession number	Protein name	ANOVA (p-value)	FC 5 min	FC 20 min	RNA interactors (Marondedze et al., 2016 as + or in TAIR)
1. Metabolism
1.01 Amino acid
AT2G26400	Acireductone dioxygenase 3	0.035	3.9	6.8
AT4G34200	D-3-phosphoglycerate dehydrogenase 1	0.017	0.5	ns
AT4G13940	S-adenosyl-L-homocysteine hydrolase	0.028	2.5	2	+
1.02 Nitrogen and sulfur
AT3G17820	Glutamine synthetase 1.3	0.023	3.7	3.5
1.06 Lipid and sterol
AT3G15730	Phospholipase D a 1	0.014	3.2	3.8
2. Energy
2.01 Glycolysis
AT2G01140	Aldolase superfamily protein	0.0075	5	5.1
AT5G43940	GroES-like zinc-binding dehydrogenase	0.014	4.5	5.2	+
2.02 Gluconeogenesis
AT4G34870	Rotamase cyclophilin 5	0.0015	3.1	2.7	+
2.13 Respiration
AT2G33220	GRIM-19 protein	0.017	2.9	7.1
3. Cell growth/division
3.99 Others
AT5G43070	WPP domain protein 1	0.042	0.4	0.2
4. Transcription
4.22 mRNA processing
AT2G18740	Small nuclear ribonucleoprotein	0.02	7.7	4.3	+
4.31 RNA transport
AT5G40480	Embryo defective 3012	0.0084	5.6	7.9	TAIR
5. Protein synthesis
5.01 Ribosomal proteins
AT1G08360	Ribosomal protein L1p/L10e	0.037	3.1	ns	+
AT4G10450	Ribosomal protein L6	0.00092	12	>0.1	TAIR
AT5G08180	Ribosomal protein L7Ae	0.022	11	8.7	TAIR
AT3G14600	Ribosomal protein L18ae	0.033	3.4	3.3	TAIR
AT5G47930	Zinc-binding ribosomal protein	0.027	8.6	7	TAIR
AT4G00810	60S acidic ribosomal protein family	0.042	0.4	0.4	TAIR
AT5G47700	60S acidic ribosomal protein family	0.0085	0.3	0.4	TAIR
6. Protein destination and storage
6.01 Folding and stability
AT3G16420	PYK10-binding protein 1	0.017	0.3	0.5
6.13 Proteolysis
AT1G03220	Eukaryotic aspartyl protease	0.0045	2.3	2.5
7. Transporters
7.01 Ions
AT3G53420	Plasma membrane intrinsic protein 2A	0.031	0.3	ns	+
7.22 Transport ATPases
AT3G42050	Vacuolar ATP synthase subunit H	0.045	4.4	4.2
7.99 Others
AT2G34250	SecY protein transport	0.011	2.5	3.9
8. Intracellular traffic
8.04 Mitochondrial (mit.)
AT2G29530	TIM10 zinc finger protein	0.021	6	5	+
9. Cell structure
9.01 Cell structure
AT4G30270	Xyloglucan endotransglucosylase	0.045	ns	3	+
9.04 Cytoskeleton
AT3G18780	Actin 2	0.016	0.3	ns
11. Disease/Defence
11.02 Defense-related
AT1G78850	D-mannose binding lectin protein	0.0013	14	18
11.05 Stress responses
AT2G43610	Chitinase family protein	0.05	ns	0.3
AT4G38740	Rotamase CYP 1	0.02	2.6	ns
11.06 Detoxification
AT1G20620	Catalase 3	0.0064	3.5	2.1	+

## Sheet: GO analysis
All ABA responsive proteins
GO accession	GO term type	GO description	# of proteins enriched	FDR	entries
GO:0009987	P	cellular process	37	2.5e-07	AT3G42050, AT5G17770, AT4G13940, AT4G10450, AT3G45030, AT3G08530, AT3G11130, AT1G14850, AT3G17820, AT3G04400, AT3G18780, AT5G47700, AT1G17745, AT3G14840, AT5G56030, AT4G30270, AT2G33220, AT1G61570, AT3G15730, AT2G01140, AT1G20620, AT5G43940, AT1G08360, AT4G00810, AT1G01100, AT4G14960, AT1G14980, AT2G34250, AT5G47930, AT5G08180, AT2G29550, AT2G29530, AT1G15120, AT4G34870, AT5G09810, AT3G14600, AT4…
GO:0008152	P	metabolic process	27	0.0032	AT3G42050, AT3G51800, AT5G17770, AT4G13940, AT4G10450, AT3G45030, AT4G00810, AT3G17820, AT5G47700, AT1G17745, AT3G14840, AT5G56030, AT2G33220, AT3G15730, AT5G47930, AT1G20620, AT5G43940, AT1G08360, AT1G01100, AT1G14980, AT2G01140, AT3G04400, AT1G15120, AT4G34870, AT3G14600, AT2G43610, AT4G38740
GO:0044237	P	cellular metabolic process	25	0.0032	AT3G42050, AT5G17770, AT4G13940, AT4G10450, AT3G45030, AT4G00810, AT3G17820, AT5G47700, AT1G17745, AT3G14840, AT5G56030, AT2G33220, AT3G15730, AT5G47930, AT1G20620, AT5G43940, AT1G08360, AT1G01100, AT1G14980, AT2G01140, AT3G04400, AT1G15120, AT4G34870, AT3G14600, AT4G38740
GO:0044238	P	primary metabolic process	21	0.034	AT3G42050, AT3G51800, AT3G04400, AT5G56030, AT4G13940, AT1G08360, AT4G10450, AT3G45030, AT3G15730, AT2G01140, AT4G34870, AT3G17820, AT4G00810, AT1G01100, AT4G38740, AT5G47930, AT3G14600, AT5G47700, AT1G14980, AT1G17745, AT3G14840
GO:0043170	P	macromolecule metabolic process	18	0.033	AT3G51800, AT4G38740, AT5G56030, AT4G13940, AT1G08360, AT4G10450, AT3G45030, AT4G00810, AT5G47930, AT4G34870, AT3G04400, AT1G01100, AT2G43610, AT3G14600, AT5G47700, AT1G14980, AT2G01140, AT3G14840
GO:0019538	P	protein metabolic process	15	0.0032	AT3G51800, AT5G56030, AT1G08360, AT4G10450, AT3G45030, AT4G00810, AT4G38740, AT4G34870, AT3G04400, AT1G01100, AT3G14600, AT5G47700, AT1G14980, AT5G47930, AT3G14840
GO:0009058	P	biosynthetic process	14	0.045	AT3G42050, AT4G13940, AT1G08360, AT4G10450, AT3G45030, AT4G00810, AT5G47930, AT3G17820, AT3G04400, AT1G01100, AT2G33220, AT5G47700, AT1G17745, AT3G14600
GO:0044249	P	cellular biosynthetic process	14	0.034	AT3G42050, AT4G13940, AT1G08360, AT4G10450, AT3G45030, AT4G00810, AT5G47930, AT3G17820, AT3G04400, AT1G01100, AT2G33220, AT5G47700, AT1G17745, AT3G14600
GO:0044267	P	cellular protein metabolic process	14	0.0032	AT5G56030, AT1G08360, AT4G10450, AT3G45030, AT4G00810, AT4G38740, AT4G34870, AT3G04400, AT1G01100, AT3G14600, AT5G47700, AT1G14980, AT5G47930, AT3G14840
GO:0050896	P	response to stimulus	12	0.045	AT5G43940, AT1G03220, AT5G56030, AT3G53420, AT2G05710, AT3G15730, AT4G30270, AT5G09810, AT1G20620, AT3G18780, AT1G14980, AT2G01140
GO:0032502	P	developmental process	11	0.0034	AT5G43940, AT5G56030, AT4G30270, AT4G13940, AT5G43070, AT3G15730, AT4G34200, AT5G40480, AT3G04400, AT3G18780, AT5G09810
GO:0032501	P	multicellular organismal process	10	0.0049	AT5G43940, AT5G56030, AT4G13940, AT5G43070, AT3G15730, AT4G34200, AT5G40480, AT3G04400, AT3G18780, AT5G09810
GO:0007275	P	multicellular organismal development	10	0.0045	AT5G43940, AT5G56030, AT4G13940, AT5G43070, AT3G15730, AT4G34200, AT5G40480, AT3G04400, AT3G18780, AT5G09810
GO:0006950	P	response to stress	9	0.03	AT5G43940, AT1G03220, AT5G56030, AT3G53420, AT2G05710, AT5G09810, AT1G20620, AT1G14980, AT2G01140
GO:0042221	P	response to chemical stimulus	9	0.016	AT5G56030, AT3G53420, AT2G05710, AT3G15730, AT4G30270, AT5G09810, AT1G20620, AT3G18780, AT2G01140
GO:0051179	P	localization	9	0.0097	AT3G42050, AT3G53420, AT1G61570, AT2G29530, AT3G11130, AT1G14850, AT3G08530, AT4G27500, AT2G34250
GO:0006810	P	transport	9	0.0078	AT3G42050, AT3G53420, AT1G61570, AT2G29530, AT3G11130, AT1G14850, AT3G08530, AT4G27500, AT2G34250
GO:0051234	P	establishment of localization	9	0.0078	AT3G42050, AT3G53420, AT1G61570, AT2G29530, AT3G11130, AT1G14850, AT3G08530, AT4G27500, AT2G34250
GO:0009628	P	response to abiotic stimulus	9	0.0032	AT5G43940, AT1G03220, AT5G56030, AT3G53420, AT2G05710, AT5G09810, AT1G20620, AT3G18780, AT1G14980
GO:0006412	P	translation	9	0.0032	AT1G08360, AT4G10450, AT3G45030, AT4G00810, AT3G04400, AT1G01100, AT5G47700, AT5G47930, AT3G14600
GO:0048856	P	anatomical structure development	8	0.018	AT5G43940, AT5G56030, AT4G13940, AT5G43070, AT3G04400, AT5G40480, AT3G18780, AT5G09810
GO:0009791	P	post-embryonic development	8	0.00049	AT5G43940, AT5G56030, AT4G13940, AT5G43070, AT3G15730, AT5G40480, AT3G04400, AT5G09810
GO:0016043	P	cellular component organization	6	0.035	AT4G13940, AT1G61570, AT2G29530, AT5G09810, AT3G18780, AT4G14960
GO:0051649	P	establishment of localization in cell	6	0.0032	AT1G61570, AT2G29530, AT3G11130, AT1G14850, AT3G08530, AT2G34250
GO:0051641	P	cellular localization	6	0.0032	AT1G61570, AT2G29530, AT3G11130, AT1G14850, AT3G08530, AT2G34250
GO:0006996	P	organelle organization	5	0.016	AT4G13940, AT4G14960, AT5G09810, AT1G61570, AT2G29530
GO:0033036	P	macromolecule localization	5	0.0049	AT3G11130, AT2G29530, AT1G61570, AT3G08530, AT2G34250
GO:0008104	P	protein localization	5	0.0034	AT3G11130, AT2G29530, AT1G61570, AT3G08530, AT2G34250
GO:0045184	P	establishment of protein localization	5	0.0032	AT3G11130, AT2G29530, AT1G61570, AT3G08530, AT2G34250
GO:0015031	P	protein transport	5	0.0032	AT3G11130, AT2G29530, AT1G61570, AT3G08530, AT2G34250
GO:0005198	F	structural molecule activity	17	5e-16	AT5G19770, AT3G04400, AT2G29550, AT1G08360, AT4G10450, AT3G45030, AT5G62690, AT3G08530, AT3G11130, AT5G09810, AT4G00810, AT1G01100, AT3G18780, AT5G47700, AT4G14960, AT5G47930, AT3G14600
GO:0003735	F	structural constituent of ribosome	9	2.8e-07	AT1G08360, AT4G10450, AT3G45030, AT4G00810, AT3G04400, AT1G01100, AT5G47700, AT5G47930, AT3G14600
GO:0005215	F	transporter activity	7	0.022	AT3G42050, AT3G53420, AT1G61570, AT2G29530, AT1G15120, AT1G14850, AT2G34250
GO:0022892	F	substrate-specific transporter activity	6	0.022	AT3G42050, AT3G53420, AT1G61570, AT2G29530, AT1G15120, AT2G34250
GO:0022857	F	transmembrane transporter activity	6	0.022	AT3G42050, AT3G53420, AT1G61570, AT2G29530, AT1G15120, AT2G34250
GO:0022891	F	substrate-specific transmembrane transporter activity	6	0.013	AT3G42050, AT3G53420, AT1G61570, AT2G29530, AT1G15120, AT2G34250
GO:0005200	F	structural constituent of cytoskeleton	5	4.3e-08	AT3G18780, AT2G29550, AT4G14960, AT5G19770, AT5G09810
GO:0043226	C	organelle	35	1.5e-11	AT3G42050, AT5G19770, AT2G29550, AT5G17770, AT2G05710, AT4G10450, AT3G45030, AT3G08530, AT5G62690, AT3G11130, AT1G14850, AT3G04400, AT5G47700, AT1G17745, AT5G56030, AT2G33220, AT1G61570, AT3G15730, AT5G47930, AT1G20620, AT1G08360, AT4G00810, AT1G01100, AT4G14960, AT1G14980, AT2G01140, AT2G18740, AT5G08180, AT4G34200, AT5G43070, AT2G29530, AT1G15120, AT5G09810, AT3G14600, AT4G27500
GO:0005737	C	cytoplasm	34	1.5e-12	AT3G42050, AT5G19770, AT5G17770, AT4G10450, AT3G45030, AT3G08530, AT3G11130, AT3G17820, AT3G04400, AT3G18780, AT5G47700, AT1G17745, AT5G56030, AT4G30270, AT2G33220, AT1G61570, AT3G15730, AT5G47930, AT1G20620, AT1G08360, AT4G00810, AT1G01100, AT4G14960, AT1G14980, AT2G01140, AT4G34200, AT2G05710, AT2G29530, AT1G15120, AT4G34870, AT5G09810, AT3G14600, AT4G27500, AT4G38740
GO:0043227	C	membrane-bounded organelle	25	2.6e-05	AT3G42050, AT5G17770, AT5G43070, AT3G08530, AT3G11130, AT1G14850, AT5G47700, AT1G17745, AT5G56030, AT2G33220, AT1G61570, AT3G15730, AT1G20620, AT4G00810, AT1G01100, AT1G14980, AT2G01140, AT2G18740, AT5G08180, AT4G34200, AT2G05710, AT2G29530, AT1G15120, AT5G09810, AT4G27500
GO:0016020	C	membrane	22	3e-08	AT3G42050, AT3G53420, AT5G43070, AT3G08530, AT3G11130, AT1G14850, AT5G47700, AT3G14840, AT1G03220, AT2G33220, AT1G61570, AT3G15730, AT2G34250, AT1G08360, AT1G01100, AT5G47930, AT2G05710, AT2G29530, AT1G15120, AT3G14600, AT2G43610, AT1G78850
GO:0032991	C	macromolecular complex	17	1.8e-08	AT5G19770, AT2G18740, AT2G29550, AT1G08360, AT4G10450, AT3G45030, AT5G62690, AT4G00810, AT1G15120, AT1G14850, AT3G04400, AT1G01100, AT2G33220, AT5G47700, AT4G14960, AT5G47930, AT3G14600
GO:0005886	C	plasma membrane	15	5.6e-09	AT3G42050, AT1G03220, AT3G53420, AT1G08360, AT2G05710, AT3G08530, AT3G11130, AT1G14850, AT3G15730, AT1G01100, AT2G43610, AT1G78850, AT5G47700, AT5G47930, AT3G14840
GO:0043228	C	non-membrane-bounded organelle	15	7.6e-11	AT5G19770, AT5G08180, AT2G29550, AT1G08360, AT4G10450, AT3G45030, AT5G62690, AT4G00810, AT5G09810, AT3G04400, AT1G01100, AT5G47700, AT4G14960, AT5G47930, AT3G14600
GO:0005829	C	cytosol	13	2.7e-09	AT5G19770, AT5G56030, AT1G08360, AT4G10450, AT3G45030, AT3G04400, AT4G38740, AT4G34870, AT3G17820, AT3G14600, AT1G17745, AT4G14960, AT5G47930
GO:0005739	C	mitochondrion	11	6.5e-06	AT4G34200, AT2G33220, AT2G05710, AT1G61570, AT3G15730, AT1G15120, AT5G09810, AT2G29530, AT1G20620, AT1G14980, AT2G01140
GO:0005634	C	nucleus	10	0.011	AT5G08180, AT5G56030, AT5G43070, AT3G15730, AT1G14850, AT4G00810, AT1G01100, AT5G47700, AT1G17745, AT2G18740
GO:0030529	C	ribonucleoprotein complex	10	2.6e-07	AT2G18740, AT1G08360, AT4G10450, AT3G45030, AT4G00810, AT3G04400, AT1G01100, AT5G47700, AT5G47930, AT3G14600
GO:0005840	C	ribosome	9	2.7e-07	AT1G08360, AT4G10450, AT3G45030, AT4G00810, AT3G04400, AT1G01100, AT5G47700, AT5G47930, AT3G14600
GO:0022626	C	cytosolic ribosome	9	8e-09	AT1G08360, AT4G10450, AT3G45030, AT4G00810, AT3G04400, AT1G01100, AT5G47700, AT5G47930, AT3G14600
GO:0043234	C	protein complex	7	0.014	AT5G19770, AT2G29550, AT2G33220, AT5G62690, AT1G15120, AT1G14850, AT4G14960
GO:0031090	C	organelle membrane	6	0.0044	AT3G42050, AT2G33220, AT5G43070, AT1G61570, AT2G29530, AT1G15120
GO:0031975	C	envelope	6	0.0008	AT2G33220, AT5G43070, AT1G61570, AT2G29530, AT1G15120, AT1G14850
GO:0031967	C	organelle envelope	6	0.0008	AT2G33220, AT5G43070, AT1G61570, AT2G29530, AT1G15120, AT1G14850
GO:0033279	C	ribosomal subunit	6	8.5e-05	AT1G08360, AT4G10450, AT3G45030, AT3G04400, AT3G14600, AT5G47930
GO:0005618	C	cell wall	5	0.0011	AT1G78850, AT2G05710, AT1G03220, AT5G17770, AT4G30270
GO:0030312	C	external encapsulating structure	5	0.0011	AT1G78850, AT2G05710, AT1G03220, AT5G17770, AT4G30270
GO:0005856	C	cytoskeleton	5	4.3e-05	AT2G29550, AT5G09810, AT4G14960, AT5G19770, AT5G62690
Legend
P	Biological process
F	Molecular function
C	Cellular localization

## Sheet: KEGG  analysis
KEGG analysis on ABA responsive proteins
Pathway	Pathway ID	Protein accession
Glycolysis / Gluconeogenesis	map00010	AT2G01140.1, AT5G43940.2
Cysteine and methionine metabolism	map00270	AT2G26400.1, AT4G13940.1
Purine metabolism	map00230	AT5G56030.2, AT4G14960.2, AT5G62690.1, AT5G19770.1, AT4G27500.1, AT5G56030.2, AT2G29550.1
Glycine, serine and threonine metabolism	map00260	AT5G43940.2, AT4G34200.1, AT1G17745.2
Amino sugar and nucleotide sugar metabolism	map00520	AT5G17770.1, AT2G43610.1
Nitrogen metabolism	map00910	AT5G17770.1, AT3G17820.1, AT5G17770.1
Glyoxylate and dicarboxylate metabolism	map00630	AT1G20620.1, AT2G05710.1, AT3G17820.1
Methane metabolism	map00680	AT5G43940.2, AT2G01140.1, AT4G34200.1, AT1G17745.2
Biosynthesis of antibiotics	map01130	AT1G20620.1, AT2G05710.1, AT2G01140.1, AT5G43940.2, AT4G34200.1, AT1G17745.2
